# Supplementary material for: Comprehensive Epigenome-Wide Profiling Reveals Distinctive DNA Methylation Signatures and Potential Prognostic Biomarkers in Mexican Pediatric B-ALL
Source: Int J Mol Sci. 2025 Oct 22;26(21):10261. doi: 10.3390/ijms262110261 (PMC12607430; doi:10.3390/ijms262110261)
Supplement: Supplementary file 1 [file ijms-26-10261-s001.zip]

Archive with 2 entries (2 files):
- Supplementary Figures S1—S13.pdf
- Supplementary Tables.xlsx
