# Supplementary material for: Comprehensive Epigenome-Wide Profiling Reveals Distinctive DNA Methylation Signatures and Potential Prognostic Biomarkers in Mexican Pediatric B-ALL
Source: Int J Mol Sci. 2025 Oct 22;26(21):10261. doi: 10.3390/ijms262110261 (PMC12607430; doi:10.3390/ijms262110261)
Supplement: Supplementary file 1 [file ijms-26-10261-s001.zip › Supplementary Tables.xlsx]

## Sheet: Table S1 Case - Control DMCs
Supplementary Table 1. DMCs defining ALL. Case (n = 53) - Control (n = 4) result.
TSS200/TSS1500: 0–200/1500 bp upstream of the transcription start site; 5′UTR/3′UTR: untranslated regions; 1stExon: first exon; Body: gene body; IGR: intergenic region.
CpG_ID	logFC	AveExpr	t	P.Value	adj.P.Val	B	Caso_AVG	Control_AVG	deltaBeta	CHR	MAPINFO	Strand	Type	gene	feature	cgi
cg10030658	-0.206449	0.947338	-13.8528	1.01562e-19	7.30471e-14	34.2443	0.961826	0.755377	-0.206449	6	56298004	R	II		IGR	island
cg26342454	0.336891	0.0894838	13.0598	1.27508e-18	4.58541e-13	31.8364	0.0658424	0.402733	0.336891	4	10035262	R	II	SLC2A9	5'UTR	opensea
cg00030420	-0.258888	0.925143	-11.5978	1.67115e-16	2.81348e-11	27.1665	0.943311	0.684423	-0.258888	5	140683772	F	II	SLC25A2	TSS200	island
cg06098276	-0.247146	0.913105	-11.552	1.95589e-16	2.81348e-11	27.0152	0.930449	0.683302	-0.247146	17	76171208	F	I	TK1	Body	opensea
cg07007382	0.258239	0.0645093	11.3797	3.5409e-16	4.24456e-11	26.4443	0.0463873	0.304626	0.258239	6	32578070	F	II		IGR	opensea
cg03990261	-0.394955	0.808313	-10.3857	1.16728e-14	1.19935e-09	23.0732	0.836029	0.441074	-0.394955	11	10118833	R	II	SBF2	Body	opensea
cg09974432	0.239485	0.0734922	10.283	1.68621e-14	1.51598e-09	22.7177	0.0566863	0.296171	0.239485	1	214591951	F	II	PTPN14	Body	opensea
cg09039751	-0.41204	0.878071	-10.1749	2.48727e-14	1.87803e-09	22.3419	0.906986	0.494946	-0.41204	11	45672100	R	II	CHST1	Body	island
cg11093980	-0.234703	0.940744	-10.1614	2.61116e-14	1.87803e-09	22.2949	0.957214	0.722511	-0.234703	18	47806308	R	II	MBD1	Body	shore
cg21636683	-0.201634	0.861426	-10.0817	3.47946e-14	2.08546e-09	22.0172	0.875576	0.673941	-0.201634	5	140683699	F	II	SLC25A2	TSS200	island
cg23082883	-0.309669	0.895769	-9.83586	8.4811e-14	3.69676e-09	21.155	0.9175	0.607831	-0.309669	7	24820590	R	II		IGR	opensea
cg00706994	0.42657	0.121052	9.81482	9.15548e-14	3.69676e-09	21.0809	0.091117	0.517687	0.42657	11	59190310	F	II	OR5A2	1stExon	opensea
cg19423170	-0.322148	0.915128	-9.81317	9.21066e-14	3.69676e-09	21.0751	0.937735	0.615587	-0.322148	21	27472122	F	II	APP	Body	opensea
cg16284437	-0.230885	0.874841	-9.70767	1.35297e-13	4.42318e-09	20.7027	0.891044	0.660159	-0.230885	18	76751616	F	I	SALL3	Body	shore
cg12919873	0.450349	0.127174	9.6628	1.59391e-13	4.98433e-09	20.544	0.0955707	0.54592	0.450349	21	38929815	F	II		IGR	opensea
cg09764435	0.344274	0.098058	9.54575	2.44659e-13	6.97163e-09	20.1288	0.0738984	0.418172	0.344274	1	230348493	R	II	GALNT2	Body	opensea
cg02918872	-0.212492	0.907902	-9.53016	2.59053e-13	6.97163e-09	20.0734	0.922813	0.710321	-0.212492	5	157079463	F	II	SOX30	TSS200	island
cg26767916	-0.304231	0.90415	-9.52737	2.61714e-13	6.97163e-09	20.0635	0.9255	0.621269	-0.304231	7	36634249	R	II	AOAH	Body	opensea
cg25432232	-0.31471	0.863459	-9.51583	2.73034e-13	7.0134e-09	20.0225	0.885544	0.570833	-0.31471	19	57742423	R	I	AURKC	5'UTR	island
cg16732663	0.495798	0.144219	9.49297	2.96939e-13	7.36443e-09	19.9412	0.109426	0.605224	0.495798	1	205888803	F	II	SLC26A9	Body	opensea
cg08415582	-0.322188	0.864126	-9.47463	3.17628e-13	7.39904e-09	19.8759	0.886735	0.564547	-0.322188	8	57030523	R	I		IGR	island
cg18363226	-0.235116	0.915025	-9.46455	3.29612e-13	7.39904e-09	19.84	0.931524	0.696408	-0.235116	7	132741882	F	II	CHCHD3	Body	opensea
cg13854555	-0.255984	0.931268	-9.45848	3.37046e-13	7.39904e-09	19.8184	0.949232	0.693248	-0.255984	3	124909083	R	II	SLC12A8	Body	opensea
cg15825027	-0.402486	0.872185	-9.45652	3.39484e-13	7.39904e-09	19.8114	0.90043	0.497944	-0.402486	8	586336	F	II		IGR	opensea
cg14757546	-0.278949	0.905798	-9.38837	4.36206e-13	8.96384e-09	19.5684	0.925373	0.646424	-0.278949	12	93344946	R	II		IGR	opensea
cg04359635	0.462437	0.15325	9.37636	4.55938e-13	9.10906e-09	19.5255	0.120799	0.583236	0.462437	5	138725975	F	II	MZB1	TSS1500	shore
cg22823422	0.443504	0.124989	9.3526	4.97646e-13	9.67362e-09	19.4406	0.0938657	0.53737	0.443504	21	39119437	F	II	KCNJ6	Body	opensea
cg25950113	0.319212	0.0895447	9.31686	5.67754e-13	1.04705e-08	19.3129	0.0671438	0.386356	0.319212	16	31450560	R	II	ZNF843	5'UTR	shelf
cg04519622	0.249336	0.0886355	9.2987	6.07106e-13	1.065e-08	19.2479	0.0711382	0.320474	0.249336	13	82651186	F	II		IGR	opensea
cg08809635	-0.47714	0.871443	-9.28652	6.35015e-13	1.08744e-08	19.2043	0.904926	0.427787	-0.47714	15	45093757	R	II		IGR	opensea
cg22151217	-0.261916	0.903193	-9.21086	8.39843e-13	1.298e-08	18.9332	0.921573	0.659657	-0.261916	5	43120186	R	II	ZNF131	TSS1500	shore
cg00509765	-0.404587	0.81348	-9.20818	8.4821e-13	1.298e-08	18.9236	0.841872	0.437284	-0.404587	5	135394767	R	II	TGFBI	ExonBnd	opensea
cg04169769	0.496213	0.163024	9.19925	8.76715e-13	1.30174e-08	18.8915	0.128202	0.624415	0.496213	1	41933183	F	II		IGR	opensea
cg16414530	0.600744	0.165855	9.19614	8.86851e-13	1.30174e-08	18.8804	0.123698	0.724442	0.600744	3	66437745	F	II	LRIG1	Body	opensea
cg15907473	-0.2833	0.875161	-9.16766	9.85429e-13	1.3421e-08	18.7781	0.895041	0.611741	-0.2833	13	95253641	F	II	GPR180	TSS1500	shore
cg25580581	0.3148	0.101852	9.16553	9.93256e-13	1.3421e-08	18.7705	0.0797609	0.39456	0.3148	10	3853668	R	II		IGR	opensea
cg25690272	-0.455687	0.876787	-9.16357	1.00049e-12	1.3421e-08	18.7634	0.908765	0.453078	-0.455687	10	126598393	R	II		IGR	opensea
cg13640297	-0.376956	0.888212	-9.15974	1.01478e-12	1.3421e-08	18.7497	0.914665	0.537709	-0.376956	6	170099238	R	II	WDR27	5'UTR	shelf
cg07029002	0.492414	0.132568	9.15865	1.01889e-12	1.3421e-08	18.7458	0.0980121	0.590426	0.492414	1	64358899	F	II	ROR1	Body	opensea
cg01071055	0.405297	0.132619	9.14962	1.05351e-12	1.3421e-08	18.7133	0.104177	0.509474	0.405297	19	49184557	R	II	SEC1P	Body	shore
cg03044533	-0.397322	0.887547	-9.14335	1.07828e-12	1.3421e-08	18.6908	0.915429	0.518107	-0.397322	11	96065844	F	II	MAML2	Body	opensea
cg17343451	-0.220787	0.930305	-9.14235	1.08229e-12	1.3421e-08	18.6872	0.945798	0.725012	-0.220787	3	183899704	R	II	AP2M1	Body	shelf
cg14026238	0.605506	0.197785	9.13461	1.11376e-12	1.34804e-08	18.6594	0.155294	0.760799	0.605506	15	57616123	F	II		IGR	shelf
cg13440544	0.487203	0.136733	9.10835	1.22763e-12	1.44747e-08	18.565	0.102544	0.589747	0.487203	14	52792228	R	II	PTGER2	Body	opensea
cg03630122	-0.329034	0.925739	-9.09464	1.29169e-12	1.47464e-08	18.5156	0.948829	0.619795	-0.329034	3	15519172	F	II	COLQ	Body	opensea
cg09874683	0.243221	0.0848082	9.05857	1.47668e-12	1.6595e-08	18.3858	0.0677401	0.310961	0.243221	9	129925853	F	II	RALGPS1	Body	opensea
cg07096994	0.634331	0.200596	9.03554	1.60848e-12	1.7549e-08	18.3028	0.156081	0.790412	0.634331	9	107877154	F	II		IGR	opensea
cg10789314	0.235288	0.0876627	9.03419	1.6166e-12	1.7549e-08	18.2979	0.0711512	0.306439	0.235288	19	5821791	R	II		IGR	shore
cg14669309	0.552921	0.156676	9.03118	1.63477e-12	1.7549e-08	18.2871	0.117875	0.670796	0.552921	14	96177915	R	II	TCL1A	3'UTR	shelf
cg04731926	0.204267	0.107642	9.02202	1.69132e-12	1.7889e-08	18.2541	0.0933078	0.297575	0.204267	19	35758185	R	I	LSR	Body	shore
cg19003501	0.391658	0.127391	8.99832	1.8471e-12	1.86567e-08	18.1686	0.0999067	0.491564	0.391658	3	24592273	F	II		IGR	opensea
cg16985770	-0.261199	0.887159	-8.99357	1.88001e-12	1.86567e-08	18.1515	0.905489	0.64429	-0.261199	13	113243084	R	II	TUBGCP3	TSS1500	shore
cg09981964	0.273905	0.083982	8.98117	1.9687e-12	1.91345e-08	18.1067	0.0647606	0.338665	0.273905	7	148001779	R	II	CNTNAP2	Body	opensea
cg06126411	0.491227	0.157118	8.95807	2.14536e-12	2.05735e-08	18.0234	0.122646	0.613873	0.491227	15	101469838	F	II	LRRK1	Body	opensea
cg21043725	-0.215514	0.927097	-8.93658	2.32396e-12	2.1993e-08	17.9458	0.942221	0.726707	-0.215514	20	5705259	F	II		IGR	opensea
cg20075442	0.24213	0.0692817	8.92892	2.39116e-12	2.22942e-08	17.9181	0.0522902	0.29442	0.24213	21	43706240	R	II	ABCG1	Body	opensea
cg07494719	0.54588	0.174527	8.9246	2.42995e-12	2.22942e-08	17.9025	0.136219	0.682099	0.54588	1	75118361	R	II	ERICH3	Body	opensea
cg21269117	0.522171	0.167742	8.91633	2.50595e-12	2.25296e-08	17.8726	0.131099	0.65327	0.522171	10	116761428	R	II		IGR	opensea
cg02873991	0.29767	0.10477	8.8974	2.68903e-12	2.3877e-08	17.8041	0.0838808	0.381551	0.29767	12	25151263	F	II	C12orf77	TSS1500	opensea
cg06679270	-0.531574	0.769943	-8.88374	2.82954e-12	2.45483e-08	17.7547	0.807246	0.275673	-0.531574	15	101084980	F	I	LASS3	TSS200	island
cg15132169	0.242864	0.0803862	8.87975	2.87191e-12	2.45483e-08	17.7403	0.0633431	0.306207	0.242864	6	149805995	R	II	ZC3H12D	5'UTR	opensea
cg10893656	-0.295627	0.933442	-8.87085	2.96873e-12	2.45483e-08	17.7081	0.954188	0.658561	-0.295627	7	157367871	F	II	MIR153-2	TSS1500	shore
cg00883123	-0.230517	0.838041	-8.87073	2.9701e-12	2.45483e-08	17.7077	0.854218	0.623701	-0.230517	4	154373513	F	II		IGR	opensea
cg25484698	0.479054	0.158823	8.86435	3.04155e-12	2.45483e-08	17.6846	0.125206	0.60426	0.479054	22	18646750	F	II	USP18	Body	opensea
cg24570371	0.322709	0.0929144	8.8604	3.08676e-12	2.45483e-08	17.6703	0.0702681	0.392977	0.322709	4	36258130	R	II	LOC439933	TSS200	opensea
cg16040058	0.453007	0.146714	8.85594	3.13854e-12	2.45483e-08	17.6541	0.114924	0.567931	0.453007	11	123573098	F	II		IGR	opensea
cg09725878	-0.376212	0.865162	-8.85512	3.14815e-12	2.45483e-08	17.6512	0.891562	0.51535	-0.376212	11	114251168	R	II	LOC101928940	TSS1500	opensea
cg04513861	-0.37385	0.836976	-8.85391	3.1623e-12	2.45483e-08	17.6468	0.863212	0.489361	-0.37385	3	134819027	F	II	EPHB1	Body	opensea
cg24644436	0.229702	0.199926	8.85291	3.1742e-12	2.45483e-08	17.6432	0.183806	0.413509	0.229702	10	135202906	F	I	PAOX	Body	shore
cg04857395	-0.292912	0.911964	-8.84257	3.29892e-12	2.4971e-08	17.6057	0.932519	0.639608	-0.292912	4	3516637	R	II	LRPAP1	Body	island
cg05720721	0.496468	0.140841	8.82809	3.48207e-12	2.55554e-08	17.5533	0.106001	0.602469	0.496468	3	123803128	F	II		IGR	opensea
cg19405177	-0.317702	0.786975	-8.8136	3.67551e-12	2.66917e-08	17.5008	0.80927	0.491568	-0.317702	8	145001428	R	II	PLEC1	Body	island
cg07327489	0.29623	0.0837958	8.80962	3.73061e-12	2.66917e-08	17.4864	0.0630077	0.359238	0.29623	9	134554053	F	II	RAPGEF1	Body	opensea
cg10536898	-0.540125	0.764758	-8.80836	3.74824e-12	2.66917e-08	17.4818	0.802661	0.262536	-0.540125	5	50673227	F	I		IGR	opensea
cg06616546	0.466487	0.142743	8.79835	3.89086e-12	2.74357e-08	17.4455	0.110007	0.576494	0.466487	9	4208060	R	II	GLIS3	Body	opensea
cg07248223	0.313395	0.125152	8.78649	4.06704e-12	2.81178e-08	17.4026	0.103159	0.416554	0.313395	17	38717275	F	I	CCR7	Body	opensea
cg02113446	0.318282	0.108552	8.7859	4.07606e-12	2.81178e-08	17.4004	0.0862162	0.404498	0.318282	6	167508537	R	II		IGR	shore
cg20678053	-0.212036	0.911062	-8.78401	4.10488e-12	2.81178e-08	17.3936	0.925942	0.713906	-0.212036	11	71815017	R	II	LAMTOR1	TSS1500	shore
cg16384774	-0.393167	0.894668	-8.77588	4.2315e-12	2.86616e-08	17.3641	0.922259	0.529092	-0.393167	14	89626932	R	II	FOXN3	3'UTR	shore
cg27406521	0.496857	0.132672	8.77343	4.27045e-12	2.86616e-08	17.3552	0.097805	0.594662	0.496857	8	11351770	F	II	BLK	1stExon	opensea
cg11701615	0.576199	0.196505	8.77015	4.32307e-12	2.86616e-08	17.3433	0.15607	0.732269	0.576199	20	61153635	R	II	C20orf166	Body	shore
cg15234523	0.280376	0.109963	8.76295	4.44093e-12	2.9037e-08	17.3172	0.0902877	0.370664	0.280376	3	137070350	R	II		IGR	opensea
cg04972021	-0.506973	0.851822	-8.75606	4.55671e-12	2.92399e-08	17.2922	0.887399	0.380426	-0.506973	12	32741238	F	II	FGD4	5'UTR	opensea
cg22711741	-0.29599	0.896908	-8.75389	4.59393e-12	2.92399e-08	17.2843	0.91768	0.621689	-0.29599	19	57742444	F	I	AURKC	5'UTR	island
cg12340451	0.412563	0.125752	8.75007	4.65996e-12	2.94e-08	17.2704	0.0967998	0.509363	0.412563	16	11006846	R	II	CIITA	Body	opensea
cg23027553	0.442799	0.155986	8.74343	4.77707e-12	2.98768e-08	17.2464	0.124913	0.567712	0.442799	6	109613134	F	II		IGR	shore
cg11317363	0.515123	0.136707	8.74105	4.81974e-12	2.98838e-08	17.2377	0.100558	0.615682	0.515123	2	182040155	F	II	LOC101927156	Body	opensea
cg12449916	-0.483845	0.855281	-8.73438	4.94142e-12	3.03764e-08	17.2135	0.889235	0.40539	-0.483845	2	207847811	R	II		IGR	opensea
cg08893087	0.504411	0.141528	8.72048	5.20497e-12	3.04154e-08	17.1631	0.106131	0.610542	0.504411	1	93416982	R	II	FAM69A	Body	opensea
cg05845376	-0.28137	0.900677	-8.71946	5.22492e-12	3.04154e-08	17.1594	0.920422	0.639052	-0.28137	5	140683632	F	I	SLC25A2	TSS200	island
cg11075561	0.489577	0.139204	8.71686	5.27608e-12	3.04154e-08	17.1499	0.104848	0.594425	0.489577	6	36088380	F	II		IGR	opensea
cg16661042	0.619832	0.187032	8.71662	5.28063e-12	3.04154e-08	17.1491	0.143535	0.763367	0.619832	15	100054579	F	II		IGR	opensea
cg20727124	-0.202561	0.92211	-8.71648	5.28341e-12	3.04154e-08	17.1485	0.936324	0.733764	-0.202561	21	42520659	F	II	C21orf130	TSS1500	opensea
cg06966839	-0.43355	0.82754	-8.7112	5.38888e-12	3.05557e-08	17.1294	0.857964	0.424414	-0.43355	17	55685941	R	II	MSI2	Body	opensea
cg11111643	-0.342444	0.925171	-8.71087	5.39543e-12	3.05557e-08	17.1282	0.949202	0.606757	-0.342444	2	86859431	F	II	RNF103-CHMP3	5'UTR	opensea
cg09251557	0.302566	0.0976986	8.70684	5.47758e-12	3.07786e-08	17.1135	0.0764659	0.379032	0.302566	6	24521516	F	II	ALDH5A1	Body	opensea
cg00264136	0.363146	0.119595	8.69509	5.72374e-12	3.19125e-08	17.0708	0.0941113	0.457257	0.363146	19	13326697	F	II	CACNA1A	Body	opensea
cg22346868	0.312299	0.112682	8.69227	5.78442e-12	3.19285e-08	17.0606	0.0907664	0.403066	0.312299	5	2836380	F	II		IGR	opensea
cg06948783	-0.240817	0.94176	-8.68949	5.84495e-12	3.19285e-08	17.0505	0.958659	0.717842	-0.240817	2	39931192	R	II	TMEM178A	5'UTR	opensea
cg02790526	0.499089	0.131006	8.68881	5.85979e-12	3.19285e-08	17.048	0.0959818	0.595071	0.499089	15	101470215	R	II	LRRK1	Body	opensea
cg05092777	0.397413	0.125529	8.68112	6.03086e-12	3.24829e-08	17.0201	0.09764	0.495053	0.397413	7	131368648	R	II		IGR	opensea
cg05427665	-0.334073	0.895852	-8.68019	6.05186e-12	3.24829e-08	17.0167	0.919296	0.585223	-0.334073	2	163200102	R	II	GCA	TSS1500	shore
cg04995311	-0.245641	0.878488	-8.66628	6.37534e-12	3.37159e-08	16.9661	0.895726	0.650085	-0.245641	19	57630446	F	I	USP29	TSS1500	island
cg25561430	0.367335	0.138916	8.6567	6.60813e-12	3.46919e-08	16.9313	0.113138	0.480473	0.367335	22	23256385	R	II		IGR	opensea
cg20171079	0.340495	0.114068	8.65148	6.73858e-12	3.51204e-08	16.9123	0.0901736	0.430669	0.340495	5	56737497	F	II		IGR	opensea
cg01135588	0.54252	0.154372	8.64914	6.79793e-12	3.51749e-08	16.9038	0.1163	0.658821	0.54252	1	212440983	F	II	LOC101929541	Body	opensea
cg24716275	-0.21179	0.920675	-8.63863	7.07089e-12	3.63259e-08	16.8656	0.935537	0.723747	-0.21179	19	57702385	F	II	ZNF264	TSS1500	shore
cg03605604	0.224679	0.101306	8.63095	7.27727e-12	3.7121e-08	16.8377	0.0855391	0.310218	0.224679	17	11171298	R	II	SHISA6	Body	opensea
cg25004981	-0.249334	0.892497	-8.61694	7.66948e-12	3.87217e-08	16.7867	0.909995	0.66066	-0.249334	15	101085028	F	I	LASS3	TSS200	island
cg20754854	0.467607	0.146292	8.61434	7.74467e-12	3.87217e-08	16.7772	0.113478	0.581085	0.467607	13	59530022	F	II		IGR	opensea
cg04349665	0.245718	0.0738646	8.60706	7.95874e-12	3.94772e-08	16.7507	0.0566212	0.30234	0.245718	12	3383362	F	II	TSPAN9	Body	opensea
cg10501189	0.277345	0.103654	8.58814	8.5438e-12	4.16749e-08	16.6819	0.0841915	0.361537	0.277345	17	7685565	F	II	DNAH2	Body	opensea
cg02456998	0.364545	0.130294	8.58715	8.57564e-12	4.16749e-08	16.6782	0.104712	0.469257	0.364545	3	124293098	R	II	KALRN	Body	opensea
cg20416762	0.563175	0.18153	8.58228	8.73374e-12	4.17529e-08	16.6605	0.142009	0.705184	0.563175	14	95766570	F	II	CLMN	Body	opensea
cg07039560	-0.265629	0.847943	-8.58217	8.73708e-12	4.17529e-08	16.6601	0.866583	0.600954	-0.265629	5	140683681	F	I	SLC25A2	TSS200	island
cg13989614	0.453621	0.13255	8.5813	8.76585e-12	4.17529e-08	16.6569	0.100717	0.554337	0.453621	1	5708649	R	II		IGR	opensea
cg22211198	0.297779	0.0955388	8.57905	8.84007e-12	4.18295e-08	16.6488	0.074642	0.372421	0.297779	1	85796657	F	II	DDAH1	Body	opensea
cg17282085	0.42201	0.1731	8.57129	9.10111e-12	4.27832e-08	16.6205	0.143486	0.565495	0.42201	3	77684050	R	II	ROBO2	Body	opensea
cg01212326	0.204619	0.0604323	8.56335	9.37637e-12	4.3231e-08	16.5916	0.0460731	0.250692	0.204619	11	111250286	F	II	POU2AF1	TSS200	opensea
cg00730203	0.306129	0.100166	8.56136	9.44653e-12	4.3231e-08	16.5843	0.0786831	0.384812	0.306129	12	86907706	F	II	MGAT4C	5'UTR	opensea
cg05848337	0.417683	0.123383	8.56026	9.4856e-12	4.3231e-08	16.5803	0.0940724	0.511755	0.417683	7	22484498	R	II	STEAP1B	Body	opensea
cg23965590	0.299286	0.0987836	8.55926	9.52131e-12	4.3231e-08	16.5767	0.0777811	0.377067	0.299286	11	119133451	F	II	CBL	Body	opensea
cg08799878	-0.223006	0.925298	-8.5588	9.53755e-12	4.3231e-08	16.575	0.940947	0.717941	-0.223006	1	150277464	F	II	MRPS21	Body	opensea
cg01931861	0.248521	0.0827551	8.55826	9.55701e-12	4.3231e-08	16.573	0.065315	0.313836	0.248521	21	43021796	F	II		IGR	opensea
cg23295629	0.369743	0.110538	8.55636	9.62548e-12	4.32686e-08	16.5661	0.0845914	0.454334	0.369743	8	128888486	R	II	PVT1	Body	opensea
cg21107383	0.365776	0.118656	8.54607	1.00041e-11	4.46911e-08	16.5286	0.092987	0.458763	0.365776	3	33043641	R	II	GLB1	Body	opensea
cg15533189	0.460366	0.123725	8.54299	1.01205e-11	4.4932e-08	16.5174	0.0914187	0.551785	0.460366	6	160400319	F	II	IGF2R	Body	opensea
cg18850418	-0.443485	0.892023	-8.53145	1.05685e-11	4.58555e-08	16.4753	0.923145	0.47966	-0.443485	2	33359289	F	II	LTBP1	TSS1500	opensea
cg14758173	0.580091	0.175241	8.53139	1.0571e-11	4.58555e-08	16.4751	0.134533	0.714624	0.580091	1	201689425	F	II	NAV1	Body	opensea
cg18849308	-0.342568	0.869511	-8.52972	1.06375e-11	4.58555e-08	16.469	0.893551	0.550983	-0.342568	3	194919424	R	II	XXYLT1	Body	opensea
cg14067377	-0.377024	0.835972	-8.52947	1.06473e-11	4.58555e-08	16.4681	0.86243	0.485405	-0.377024	3	194896527	F	II	XXYLT1	Body	opensea
cg25570190	0.228794	0.0736676	8.52117	1.09844e-11	4.70259e-08	16.4378	0.0576119	0.286406	0.228794	22	23145087	R	II		IGR	opensea
cg04421348	0.606185	0.163462	8.51359	1.13013e-11	4.78578e-08	16.4102	0.120923	0.727108	0.606185	10	82299737	F	II	SH2D4B	TSS1500	shelf
cg07264726	-0.453579	0.804866	-8.51335	1.13118e-11	4.78578e-08	16.4093	0.836696	0.383117	-0.453579	3	142666293	F	II		IGR	island
cg25898076	0.398894	0.131644	8.50836	1.15255e-11	4.82742e-08	16.3911	0.103651	0.502545	0.398894	12	131559071	R	II	GPR133	Body	shelf
cg02786370	0.263933	0.0702725	8.50782	1.1549e-11	4.82742e-08	16.3892	0.0517509	0.315684	0.263933	4	2747928	R	II	TNIP2	Body	opensea
cg23048115	0.226648	0.0842518	8.50638	1.16116e-11	4.82742e-08	16.3839	0.0683467	0.294995	0.226648	11	78632586	R	II	TENM4	Body	opensea
cg26830054	-0.274455	0.881207	-8.50458	1.16905e-11	4.83039e-08	16.3773	0.900467	0.626012	-0.274455	10	119762394	R	I		IGR	opensea
cg15822392	0.511225	0.166826	8.50245	1.1784e-11	4.83039e-08	16.3696	0.130951	0.642176	0.511225	3	194605554	R	II		IGR	opensea
cg07900444	0.349142	0.130553	8.49808	1.1979e-11	4.83039e-08	16.3537	0.106052	0.455193	0.349142	21	46419208	F	II	NCRNA00162	Body	shelf
cg13842661	-0.474527	0.868463	-8.49715	1.20211e-11	4.83039e-08	16.3503	0.901763	0.427236	-0.474527	17	56352875	R	II	MPO	Body	shelf
cg18455946	0.545831	0.167214	8.49697	1.20294e-11	4.83039e-08	16.3496	0.12891	0.67474	0.545831	1	221390578	R	II		IGR	opensea
cg06892607	0.487906	0.172218	8.49564	1.20894e-11	4.83039e-08	16.3447	0.137979	0.625885	0.487906	2	20674364	F	II		IGR	opensea
cg10343719	0.51231	0.166591	8.49557	1.20926e-11	4.83039e-08	16.3445	0.13064	0.64295	0.51231	8	11403233	F	II	BLK	Body	opensea
cg13053471	0.31214	0.0989986	8.49242	1.22367e-11	4.83039e-08	16.333	0.077094	0.389234	0.31214	1	235147039	R	II		IGR	opensea
cg12247101	0.257367	0.140891	8.49185	1.22628e-11	4.83039e-08	16.3309	0.122831	0.380198	0.257367	6	30653549	F	I	KIAA1949	Body	shore
cg07499182	0.35638	0.114094	8.49125	1.22903e-11	4.83039e-08	16.3287	0.0890845	0.445465	0.35638	13	33825496	R	II	STARD13	Body	opensea
cg18007737	0.383982	0.147751	8.48886	1.24013e-11	4.84751e-08	16.32	0.120805	0.504787	0.383982	2	233265159	R	II		IGR	opensea
cg19753867	0.266099	0.100236	8.48015	1.28138e-11	4.9817e-08	16.2882	0.0815622	0.347661	0.266099	20	35383166	R	II	DSN1	Body	opensea
cg18305394	0.516361	0.175576	8.47374	1.31262e-11	5.04856e-08	16.2648	0.13934	0.655701	0.516361	20	56134788	F	II	PCK1	TSS1500	opensea
cg06678572	-0.27607	0.850031	-8.46486	1.35717e-11	5.19216e-08	16.2324	0.869404	0.593335	-0.27607	16	3345186	F	I		IGR	island
cg19905757	0.510279	0.14361	8.45826	1.39122e-11	5.26638e-08	16.2084	0.107801	0.61808	0.510279	15	68924127	F	II	CORO2B	Body	opensea
cg00221794	0.354428	0.114056	8.45653	1.4003e-11	5.27301e-08	16.202	0.0891843	0.443612	0.354428	2	20776620	F	II		IGR	opensea
cg25498843	-0.271684	0.918895	-8.45275	1.42035e-11	5.31758e-08	16.1882	0.937961	0.666277	-0.271684	15	78305338	R	II	TBC1D2B	Body	opensea
cg00741986	0.549025	0.179177	8.45152	1.42692e-11	5.31758e-08	16.1837	0.140649	0.689674	0.549025	4	2748332	R	II	TNIP2	Body	opensea
cg08949143	0.320258	0.10404	8.44623	1.45561e-11	5.36883e-08	16.1644	0.0815653	0.401824	0.320258	13	30947713	F	II	LOC100188949	Body	opensea
cg26802813	0.285013	0.0786709	8.43978	1.49129e-11	5.41711e-08	16.1409	0.05867	0.343683	0.285013	3	47014128	R	II	CCDC12	Body	shelf
cg07312086	-0.203143	0.921857	-8.43709	1.50648e-11	5.43307e-08	16.131	0.936112	0.732969	-0.203143	9	95268902	F	II	ECM2	Body	opensea
cg21530469	-0.381444	0.909098	-8.43501	1.51833e-11	5.43307e-08	16.1234	0.935866	0.554423	-0.381444	2	32490776	F	II	NLRC4	TSS1500	opensea
cg06829760	0.387139	0.13595	8.435	1.51835e-11	5.43307e-08	16.1234	0.108782	0.495921	0.387139	2	16845412	R	II	FAM49A	5'UTR	opensea
cg12705408	0.510702	0.195185	8.43075	1.54285e-11	5.43955e-08	16.1079	0.159346	0.670048	0.510702	6	161162300	R	II	PLG	Body	opensea
cg21002224	0.476789	0.184576	8.42763	1.56104e-11	5.47393e-08	16.0965	0.151117	0.627907	0.476789	11	66488919	F	II	SPTBN2	TSS200	opensea
cg24556382	0.504313	0.152302	8.42648	1.56782e-11	5.47393e-08	16.0923	0.116911	0.621224	0.504313	4	174173455	R	II	GALNT7	Body	opensea
cg08540275	0.45152	0.148162	8.42016	1.60549e-11	5.56884e-08	16.0692	0.116477	0.567997	0.45152	11	32417886	F	II	WT1	Body	opensea
cg01209023	0.225936	0.0889413	8.41934	1.61049e-11	5.56884e-08	16.0662	0.0730861	0.299022	0.225936	11	61733046	R	II	FTH1	Body	shore
cg25683631	0.359149	0.0835368	8.41105	1.66144e-11	5.59343e-08	16.0359	0.0583334	0.417482	0.359149	1	20405033	F	II	PLA2G5	5'UTR	opensea
cg26891362	-0.411125	0.874173	-8.4106	1.66426e-11	5.59343e-08	16.0343	0.903023	0.491898	-0.411125	2	216995507	F	II	XRCC5	Body	opensea
cg02969426	-0.326278	0.888769	-8.40881	1.67552e-11	5.60506e-08	16.0277	0.911666	0.585388	-0.326278	13	45775005	F	II	KCTD4	5'UTR	opensea
cg00222842	0.402293	0.129496	8.40757	1.68334e-11	5.60515e-08	16.0232	0.101265	0.503557	0.402293	6	40678675	R	II		IGR	opensea
cg25831506	0.610318	0.186752	8.40233	1.7169e-11	5.66607e-08	16.004	0.143922	0.75424	0.610318	12	118327089	R	II	KSR2	Body	opensea
cg25540313	0.366671	0.136266	8.40096	1.72578e-11	5.66775e-08	15.999	0.110535	0.477206	0.366671	5	29930761	F	II		IGR	opensea
cg10384075	0.543293	0.135881	8.39889	1.73921e-11	5.68592e-08	15.9915	0.0977547	0.641047	0.543293	2	216197810	F	II	ATIC	Body	opensea
cg16597887	-0.428874	0.867946	-8.3942	1.77019e-11	5.71764e-08	15.9744	0.898042	0.469168	-0.428874	5	177815410	F	II	COL23A1	Body	opensea
cg01966334	0.343134	0.122856	8.39381	1.77277e-11	5.71764e-08	15.9729	0.0987767	0.441911	0.343134	2	128378434	F	II	MYO7B	Body	shelf
cg02711042	0.259238	0.0782815	8.39075	1.7933e-11	5.75804e-08	15.9618	0.0600894	0.319328	0.259238	20	52346417	F	II		IGR	opensea
cg00421164	-0.29191	0.908007	-8.38952	1.80166e-11	5.75917e-08	15.9572	0.928492	0.636582	-0.29191	6	7111068	F	II	RREB1	5'UTR	shore
cg17080697	-0.466725	0.882053	-8.37659	1.89152e-11	6.01553e-08	15.91	0.914806	0.448081	-0.466725	6	30297382	R	II	TRIM39	Body	shelf
cg19720714	0.455316	0.21753	8.37559	1.89858e-11	6.01553e-08	15.9063	0.185578	0.640894	0.455316	17	3774294	F	II	CAMKK1	Body	shelf
cg20521965	0.583527	0.200916	8.36691	1.96168e-11	6.13438e-08	15.8746	0.159966	0.743494	0.583527	2	237464081	R	II		IGR	opensea
cg18717237	0.437403	0.148153	8.36242	1.99509e-11	6.18527e-08	15.8582	0.117458	0.554861	0.437403	3	59360791	F	II		IGR	opensea
cg05772331	0.370807	0.119932	8.35878	2.02264e-11	6.19042e-08	15.8449	0.0939108	0.464718	0.370807	8	37789035	R	II		IGR	opensea
cg12578602	0.38424	0.125554	8.35703	2.03601e-11	6.20495e-08	15.8385	0.0985897	0.482829	0.38424	17	62356313	F	II		IGR	opensea
cg06095304	0.311839	0.0936024	8.34986	2.09169e-11	6.28897e-08	15.8122	0.071719	0.383558	0.311839	18	71731928	F	II		IGR	opensea
cg09001981	0.533921	0.170684	8.34984	2.09187e-11	6.28897e-08	15.8122	0.133216	0.667137	0.533921	12	118327235	R	II	KSR2	Body	opensea
cg11084334	-0.495262	0.798295	-8.34858	2.10181e-11	6.28897e-08	15.8076	0.83305	0.337788	-0.495262	3	9594264	R	II	LHFPL4	Body	island
cg26198959	0.238113	0.0797033	8.3485	2.10248e-11	6.28897e-08	15.8073	0.0629936	0.301107	0.238113	14	65673250	F	II		IGR	opensea
cg03464017	-0.252597	0.919553	-8.34789	2.1073e-11	6.28897e-08	15.805	0.937279	0.684682	-0.252597	6	16217761	R	II		IGR	opensea
cg22652378	-0.435473	0.848527	-8.34445	2.13477e-11	6.32896e-08	15.7924	0.879087	0.443614	-0.435473	17	78533842	F	II	RPTOR	Body	opensea
cg00115458	0.367967	0.152729	8.34351	2.1423e-11	6.32896e-08	15.789	0.126906	0.494873	0.367967	6	33141305	R	I	COL11A2	Body	opensea
cg00109653	-0.415806	0.891604	-8.34292	2.1471e-11	6.32896e-08	15.7869	0.920783	0.504978	-0.415806	4	15080890	F	II	LOC101929095	Body	opensea
cg16384864	0.324816	0.117358	8.33907	2.17842e-11	6.37129e-08	15.7728	0.0945639	0.41938	0.324816	1	16747435	R	II	SPATA21	Body	opensea
cg09393941	0.524526	0.157664	8.33898	2.17918e-11	6.37129e-08	15.7724	0.120855	0.64538	0.524526	9	115505884	F	II		IGR	opensea
cg22175624	0.472568	0.263523	8.33322	2.227e-11	6.44408e-08	15.7514	0.23036	0.702928	0.472568	17	80829261	R	I	TBCD	Body	shore
cg15138245	-0.27476	0.907672	-8.33275	2.23095e-11	6.44408e-08	15.7496	0.926953	0.652193	-0.27476	9	103132382	R	II		IGR	opensea
cg19237798	0.267284	0.0783847	8.32947	2.2587e-11	6.46275e-08	15.7376	0.0596279	0.326912	0.267284	13	48839456	R	II		IGR	opensea
cg27031754	0.553716	0.151991	8.329	2.26267e-11	6.46275e-08	15.7359	0.113133	0.666849	0.553716	5	54185940	F	II		IGR	opensea
cg04845368	0.363613	0.128613	8.32775	2.27336e-11	6.46275e-08	15.7313	0.103096	0.466709	0.363613	20	37263156	R	II	ARHGAP40	Body	opensea
cg27123392	-0.409599	0.89458	-8.32389	2.30664e-11	6.48515e-08	15.7172	0.923324	0.513725	-0.409599	15	50570473	R	II	GABPB1	3'UTR	opensea
cg12656312	0.30061	0.10507	8.32351	2.30996e-11	6.48515e-08	15.7158	0.0839748	0.384585	0.30061	11	6024266	R	II	OR56A4	1stExon	opensea
cg09465791	0.433363	0.156389	8.32343	2.31065e-11	6.48515e-08	15.7155	0.125977	0.559341	0.433363	20	19633301	F	II	SLC24A3	Body	opensea
cg09380561	-0.258742	0.909239	-8.32173	2.32548e-11	6.48515e-08	15.7093	0.927397	0.668655	-0.258742	17	74438890	R	II	UBE2O	Body	opensea
cg25718584	0.465786	0.162269	8.32163	2.32632e-11	6.48515e-08	15.709	0.129582	0.595368	0.465786	7	36327556	F	II	EEPD1	Body	opensea
cg18978030	-0.429797	0.847839	-8.32047	2.33654e-11	6.48848e-08	15.7047	0.878	0.448203	-0.429797	13	113243542	R	II	TUBGCP3	TSS1500	shore
cg22637435	-0.293296	0.872844	-8.31811	2.35745e-11	6.51992e-08	15.6961	0.893426	0.60013	-0.293296	8	141361108	F	I	TRAPPC9	Body	shore
cg08049713	0.516974	0.172197	8.31715	2.36599e-11	6.51992e-08	15.6925	0.135918	0.652892	0.516974	6	168135167	R	II		IGR	shore
cg25802888	-0.221093	0.895162	-8.31146	2.41719e-11	6.60904e-08	15.6717	0.910677	0.689584	-0.221093	19	57742112	R	I	AURKC	TSS1500	island
cg06628744	0.502063	0.155132	8.31051	2.42589e-11	6.60904e-08	15.6683	0.119899	0.621962	0.502063	12	99847235	F	II	ANKS1B	Body	opensea
cg20938617	0.448361	0.180547	8.30745	2.45404e-11	6.64565e-08	15.6571	0.149083	0.597445	0.448361	5	171976876	F	II		IGR	opensea
cg07425171	-0.428175	0.81771	-8.30704	2.45781e-11	6.64565e-08	15.6556	0.847757	0.419582	-0.428175	16	34442090	R	II		IGR	island
cg05987644	0.424806	0.111767	8.30592	2.4682e-11	6.64874e-08	15.6515	0.0819564	0.506762	0.424806	1	32729770	R	II	LCK	5'UTR	opensea
cg00237086	-0.293439	0.931824	-8.30075	2.51679e-11	6.73664e-08	15.6325	0.952416	0.658978	-0.293439	8	6796499	R	II	DEFA4	TSS1500	opensea
cg07639828	0.47046	0.133245	8.29807	2.54226e-11	6.73664e-08	15.6227	0.10023	0.57069	0.47046	9	35651143	R	II	SIT1	TSS200	shelf
cg10349533	0.489742	0.183195	8.29685	2.55403e-11	6.73664e-08	15.6183	0.148827	0.638569	0.489742	20	56000300	F	II		IGR	opensea
cg11201447	0.34995	0.106448	8.29566	2.56546e-11	6.73664e-08	15.6139	0.0818898	0.43184	0.34995	8	128808063	F	II	MIR1204	TSS200	shore
cg00441703	-0.261005	0.879571	-8.29535	2.56851e-11	6.73664e-08	15.6128	0.897887	0.636882	-0.261005	16	33949584	F	II		IGR	opensea
cg04931913	0.583619	0.200446	8.29459	2.57582e-11	6.73664e-08	15.61	0.15949	0.743109	0.583619	3	10394210	R	II	ATP2B2	Body	opensea
cg26332114	-0.364961	0.865919	-8.29348	2.58668e-11	6.73664e-08	15.6059	0.89153	0.526569	-0.364961	19	57742260	F	II	AURKC	TSS200	island
cg00509772	0.370463	0.142538	8.29294	2.59196e-11	6.73664e-08	15.6039	0.116541	0.487004	0.370463	20	32273129	F	II	E2F1	Body	shore
cg01179618	-0.417564	0.848058	-8.28861	2.63458e-11	6.75358e-08	15.5881	0.877361	0.459797	-0.417564	8	126245303	F	II	NSMCE2	Body	opensea
cg13957403	0.424154	0.137212	8.2882	2.63867e-11	6.75358e-08	15.5866	0.107446	0.5316	0.424154	5	137932117	F	II		IGR	opensea
cg18759066	0.416426	0.143469	8.28677	2.6529e-11	6.75358e-08	15.5814	0.114246	0.530673	0.416426	12	117135686	R	II		IGR	opensea
cg18387129	0.555489	0.186037	8.28519	2.66878e-11	6.75358e-08	15.5756	0.147055	0.702544	0.555489	16	68109504	R	II	DUS2	Body	opensea
cg04943741	-0.362892	0.881499	-8.28515	2.66919e-11	6.75358e-08	15.5754	0.906965	0.544073	-0.362892	8	145651369	R	II	VPS28	Body	shore
cg06066497	-0.262758	0.8855	-8.28503	2.67038e-11	6.75358e-08	15.575	0.903939	0.641181	-0.262758	5	173054679	R	II		IGR	opensea
cg07331906	0.265848	0.091497	8.28446	2.67614e-11	6.75358e-08	15.5729	0.0728409	0.338689	0.265848	1	92037397	F	II		IGR	opensea
cg07813254	0.500185	0.169494	8.28255	2.69549e-11	6.77862e-08	15.5659	0.134393	0.634578	0.500185	1	20877673	R	II	FAM43B	TSS1500	shore
cg03197101	0.24936	0.0986474	8.28022	2.71928e-11	6.78111e-08	15.5573	0.0811484	0.330509	0.24936	6	160241521	R	II	PNLDC1	Body	opensea
cg01325299	0.391299	0.137885	8.27968	2.72476e-11	6.78111e-08	15.5554	0.110425	0.501724	0.391299	2	31465028	R	II	EHD3	Body	opensea
cg25232795	-0.334179	0.865867	-8.27615	2.76128e-11	6.83776e-08	15.5425	0.889318	0.555139	-0.334179	5	150860100	F	II	SLC36A1	Body	opensea
cg21582611	0.611339	0.200268	8.27366	2.78728e-11	6.86543e-08	15.5334	0.157367	0.768706	0.611339	13	114059771	F	II		IGR	shelf
cg26195291	-0.38737	0.88898	-8.27053	2.82039e-11	6.88334e-08	15.5219	0.916164	0.528793	-0.38737	6	131291248	R	II	EPB41L2	5'UTR	opensea
cg21221767	0.213717	0.0610231	8.2699	2.82711e-11	6.88334e-08	15.5196	0.0460254	0.259743	0.213717	14	65673646	F	II		IGR	opensea
cg08343240	0.487436	0.156158	8.26881	2.83871e-11	6.88334e-08	15.5156	0.121952	0.609387	0.487436	5	158886936	R	II	LOC285627	Body	opensea
cg03889132	-0.353632	0.879735	-8.26751	2.85267e-11	6.88334e-08	15.5108	0.904551	0.550919	-0.353632	1	35913889	F	II	KIAA0319L	Body	opensea
cg11690666	-0.363588	0.926086	-8.26727	2.85525e-11	6.88334e-08	15.5099	0.951601	0.588012	-0.363588	17	80415469	F	II	NARF	TSS1500	shore
cg21052932	0.24803	0.0642681	8.26669	2.86154e-11	6.88334e-08	15.5078	0.0468625	0.294893	0.24803	14	51342320	F	II	ABHD12B	5'UTR	shelf
cg22809047	-0.329469	0.767981	-8.26468	2.88335e-11	6.88424e-08	15.5004	0.791102	0.461633	-0.329469	2	101618261	F	II	RPL31	TSS1500	island
cg19948478	-0.419745	0.891126	-8.26295	2.90215e-11	6.88424e-08	15.4941	0.920581	0.500837	-0.419745	1	235010536	F	II		IGR	opensea
cg22489329	0.576632	0.176513	8.26226	2.90974e-11	6.88424e-08	15.4916	0.136048	0.71268	0.576632	11	36653370	F	II	C11orf74	Body	opensea
cg22051370	-0.212505	0.919535	-8.26226	2.90977e-11	6.88424e-08	15.4916	0.934448	0.721942	-0.212505	7	4804431	R	II	FOXK1	3'UTR	shore
cg08427241	0.303062	0.086584	8.25792	2.9577e-11	6.97469e-08	15.4757	0.0653165	0.368378	0.303062	5	93967893	F	II	SLF1	Body	opensea
cg08209375	0.361484	0.109236	8.2557	2.98257e-11	7.01034e-08	15.4676	0.0838691	0.445353	0.361484	17	10022814	F	II	GAS7	Body	opensea
cg12771518	-0.267352	0.879124	-8.25405	3.00125e-11	7.03127e-08	15.4615	0.897885	0.630533	-0.267352	2	11394340	R	II	ROCK2	Body	opensea
cg06451498	0.497813	0.144177	8.25204	3.02401e-11	7.06159e-08	15.4542	0.109242	0.607055	0.497813	2	101593460	R	II	LOC101927142	Body	opensea
cg08868540	-0.280405	0.896637	-8.25026	3.04443e-11	7.08627e-08	15.4476	0.916315	0.63591	-0.280405	9	137301743	R	II	RXRA	Body	shore
cg24875709	0.650075	0.2339	8.2416	3.14545e-11	7.2539e-08	15.4159	0.188281	0.838356	0.650075	3	148029099	F	II		IGR	opensea
cg22242857	-0.302681	0.901014	-8.24023	3.16179e-11	7.2539e-08	15.4109	0.922255	0.619573	-0.302681	18	76751952	F	II	SALL3	Body	island
cg03608971	-0.394962	0.908395	-8.23929	3.17297e-11	7.2539e-08	15.4074	0.936112	0.54115	-0.394962	3	66873643	F	II		IGR	opensea
cg23887052	0.543735	0.164583	8.23927	3.17321e-11	7.2539e-08	15.4074	0.126427	0.670162	0.543735	14	95829909	F	II		IGR	shelf
cg06600229	0.530155	0.162471	8.23512	3.22328e-11	7.28069e-08	15.3922	0.125267	0.655422	0.530155	1	153661410	F	II	NPR1	ExonBnd	shore
cg25212131	-0.246058	0.865195	-8.23507	3.22393e-11	7.28069e-08	15.392	0.882462	0.636404	-0.246058	5	140683670	F	I	SLC25A2	TSS200	island
cg24590165	0.538703	0.163345	8.23493	3.22561e-11	7.28069e-08	15.3915	0.125541	0.664244	0.538703	10	94480397	F	II		IGR	opensea
cg14865298	-0.335573	0.888522	-8.23464	3.22918e-11	7.28069e-08	15.3904	0.912071	0.576499	-0.335573	6	34789117	R	II	UHRF1BP1	Body	opensea
cg00735911	0.413822	0.128563	8.23186	3.26324e-11	7.33447e-08	15.3802	0.0995225	0.513345	0.413822	12	113513357	F	II	DTX1	Body	shore
cg24656529	-0.200632	0.943947	-8.22999	3.28633e-11	7.36336e-08	15.3733	0.958027	0.757395	-0.200632	4	17515119	R	II	QDPR	TSS1500	shore
cg05626644	-0.215974	0.90391	-8.22609	3.33499e-11	7.43057e-08	15.3591	0.919067	0.703093	-0.215974	16	86714721	R	II		IGR	shore
cg14343513	-0.247069	0.926059	-8.22593	3.33699e-11	7.43057e-08	15.3585	0.943397	0.696328	-0.247069	17	78753273	R	I	RPTOR	Body	opensea
cg20030158	-0.361276	0.913408	-8.22448	3.35531e-11	7.4483e-08	15.3532	0.93876	0.577484	-0.361276	5	176966387	F	II	FAM193B	Body	opensea
cg20837066	0.473981	0.129912	8.22278	3.37688e-11	7.45777e-08	15.3469	0.0966503	0.570631	0.473981	10	72742406	R	II		IGR	opensea
cg07218880	0.412017	0.113736	8.22251	3.38031e-11	7.45777e-08	15.3459	0.0848224	0.496839	0.412017	13	115046279	R	II	UPF3A	TSS1500	shore
cg06030290	0.457226	0.150738	8.2201	3.41126e-11	7.50304e-08	15.3371	0.118651	0.575878	0.457226	16	66747163	F	II		IGR	opensea
cg24032265	0.427843	0.155468	8.21904	3.42494e-11	7.50699e-08	15.3332	0.125444	0.553288	0.427843	8	128807841	F	II	MIR1204	TSS1500	shore
cg13797079	0.322923	0.110423	8.21834	3.43393e-11	7.50699e-08	15.3307	0.0877618	0.410685	0.322923	1	43825337	R	II	CDC20	Body	shore
cg05055371	-0.354201	0.828522	-8.21606	3.4637e-11	7.54912e-08	15.3223	0.853378	0.499178	-0.354201	12	65072101	F	II	RASSF3	Body	opensea
cg22107808	-0.412986	0.870821	-8.21346	3.49772e-11	7.55841e-08	15.3128	0.899803	0.486817	-0.412986	1	210011959	F	II	DIEXF	Body	opensea
cg19039578	-0.310604	0.854741	-8.21342	3.4983e-11	7.55841e-08	15.3126	0.876537	0.565933	-0.310604	16	11483144	F	II		IGR	opensea
cg02995899	0.359174	0.119836	8.21333	3.49949e-11	7.55841e-08	15.3123	0.0946313	0.453805	0.359174	3	51716629	R	II	TEX264	Body	opensea
cg01016829	-0.214648	0.917096	-8.20898	3.55745e-11	7.65061e-08	15.2963	0.932159	0.717511	-0.214648	16	46682692	F	II		IGR	opensea
cg16906497	0.418025	0.143451	8.20691	3.58528e-11	7.67457e-08	15.2887	0.114116	0.532141	0.418025	18	6836103	R	II	ARHGAP28	5'UTR	opensea
cg15275786	-0.311673	0.908654	-8.20343	3.63271e-11	7.75303e-08	15.276	0.930525	0.618853	-0.311673	5	80747072	R	II	SSBP2	Body	opensea
cg11262012	-0.375594	0.907369	-8.20109	3.66497e-11	7.75502e-08	15.2674	0.933726	0.558133	-0.375594	9	133473888	F	II	FUBP3	Body	opensea
cg12012195	0.555193	0.162859	8.20064	3.67111e-11	7.75502e-08	15.2658	0.123899	0.679092	0.555193	11	111250744	F	II	POU2AF1	TSS1500	opensea
cg00176928	-0.342216	0.907243	-8.20038	3.67473e-11	7.75502e-08	15.2648	0.931258	0.589042	-0.342216	3	72741323	R	II		IGR	opensea
cg15446012	0.333044	0.123927	8.20023	3.67677e-11	7.75502e-08	15.2643	0.100555	0.433599	0.333044	5	141554632	F	II		IGR	opensea
cg00004996	-0.386578	0.864403	-8.1994	3.68833e-11	7.75664e-08	15.2612	0.891531	0.504954	-0.386578	8	17271535	F	II	MTMR7	TSS1500	shore
cg12980561	-0.422522	0.860674	-8.19775	3.71144e-11	7.78248e-08	15.2551	0.890325	0.467803	-0.422522	5	149319971	F	II	PDE6A	Body	opensea
cg09693588	0.498546	0.146746	8.19429	3.76017e-11	7.86175e-08	15.2425	0.11176	0.610306	0.498546	3	66633255	R	II		IGR	opensea
cg18408264	0.320364	0.107848	8.18999	3.82179e-11	7.9215e-08	15.2267	0.0853663	0.405731	0.320364	1	12494280	R	II	VPS13D	Body	opensea
cg10556064	-0.332385	0.841207	-8.18803	3.85004e-11	7.95713e-08	15.2195	0.864532	0.532147	-0.332385	16	68481489	F	I	SMPD3	5'UTR	island
cg22941668	-0.356058	0.851219	-8.18685	3.86731e-11	7.96991e-08	15.2152	0.876206	0.520148	-0.356058	5	148810180	F	I	MIR145	TSS200	opensea
cg03415603	-0.400094	0.835917	-8.18542	3.88818e-11	7.98644e-08	15.2099	0.863994	0.4639	-0.400094	17	37791589	R	II	PPP1R1B	Body	shore
cg25270225	-0.420029	0.825181	-8.18479	3.89754e-11	7.98644e-08	15.2076	0.854657	0.434627	-0.420029	1	203562205	R	II		IGR	opensea
cg15657936	-0.261829	0.846028	-8.18215	3.93649e-11	7.9979e-08	15.198	0.864402	0.602574	-0.261829	4	8583363	F	II	GPR78	1stExon	island
cg24392753	-0.361343	0.887139	-8.17937	3.97802e-11	8.04061e-08	15.1878	0.912496	0.551153	-0.361343	2	174025831	F	II	ZAK	Body	opensea
cg26707052	0.552938	0.179286	8.17925	3.97987e-11	8.04061e-08	15.1873	0.140483	0.693421	0.552938	11	13250995	R	II		IGR	opensea
cg10657946	0.557619	0.200842	8.17753	4.00571e-11	8.05606e-08	15.181	0.161711	0.71933	0.557619	7	75383023	R	II		IGR	opensea
cg06251978	0.33666	0.154257	8.17726	4.00992e-11	8.05606e-08	15.18	0.130632	0.467291	0.33666	1	159507078	R	II	OR10J5	TSS1500	opensea
cg09417716	0.468285	0.154078	8.17492	4.04551e-11	8.08921e-08	15.1714	0.121216	0.5895	0.468285	14	101538133	R	II	MEG9	Body	opensea
cg03309308	0.356934	0.102754	8.17389	4.06127e-11	8.09142e-08	15.1676	0.0777056	0.43464	0.356934	16	68525329	F	II		IGR	opensea
cg23296945	0.59985	0.177651	8.17279	4.07806e-11	8.10242e-08	15.1636	0.135556	0.735406	0.59985	14	100403675	R	II	EML1	Body	opensea
cg23865100	0.634593	0.197508	8.17082	4.10848e-11	8.12417e-08	15.1564	0.152975	0.787568	0.634593	3	184344968	R	II		IGR	opensea
cg23385492	0.291221	0.0956648	8.17062	4.11159e-11	8.12417e-08	15.1557	0.0752282	0.36645	0.291221	7	158325118	F	II	PTPRN2	Body	opensea
cg23964606	0.572568	0.186436	8.16887	4.13896e-11	8.14457e-08	15.1492	0.146255	0.718823	0.572568	4	185275234	R	II	LOC728175	TSS200	opensea
cg16314635	0.321902	0.113038	8.16364	4.22141e-11	8.22395e-08	15.1301	0.0904487	0.412351	0.321902	10	92863635	R	II		IGR	opensea
cg07116631	-0.2912	0.847	-8.16323	4.22803e-11	8.22395e-08	15.1285	0.867435	0.576236	-0.2912	16	3345463	R	I		IGR	island
cg01368900	0.578343	0.172346	8.16306	4.2307e-11	8.22395e-08	15.1279	0.13176	0.710103	0.578343	3	13113959	F	II	IQSEC1	Body	shore
cg25667798	0.58113	0.188148	8.16009	4.27838e-11	8.29421e-08	15.117	0.147367	0.728496	0.58113	6	151006375	F	II	PLEKHG1	5'UTR	opensea
cg14244439	0.354074	0.125456	8.15434	4.3724e-11	8.40849e-08	15.0959	0.100609	0.454683	0.354074	9	94561075	F	II	ROR2	Body	opensea
cg04068959	0.607094	0.176123	8.1528	4.3978e-11	8.43479e-08	15.0903	0.133519	0.740613	0.607094	3	187687611	F	II		IGR	opensea
cg13922927	0.398705	0.148183	8.15204	4.41052e-11	8.43669e-08	15.0875	0.120204	0.518909	0.398705	22	45933570	R	II	FBLN1	Body	opensea
cg07283015	-0.426616	0.891256	-8.15122	4.42423e-11	8.44047e-08	15.0845	0.921194	0.494578	-0.426616	18	22039857	R	II	HRH4	TSS1500	opensea
cg20602007	-0.329327	0.795813	-8.14812	4.47633e-11	8.50084e-08	15.0731	0.818924	0.489597	-0.329327	20	40808637	F	II	PTPRT	Body	opensea
cg07738651	0.29031	0.094464	8.14696	4.49599e-11	8.50084e-08	15.0688	0.0740913	0.364402	0.29031	2	137435473	F	II		IGR	opensea
cg16211224	0.372474	0.124486	8.14608	4.51084e-11	8.50084e-08	15.0656	0.0983475	0.470822	0.372474	3	182932268	R	II	MCF2L2	Body	opensea
cg11412303	0.5889	0.177639	8.14557	4.51967e-11	8.50084e-08	15.0637	0.136313	0.725213	0.5889	14	42769279	R	II		IGR	opensea
cg22051470	0.280327	0.107978	8.14382	4.54948e-11	8.50084e-08	15.0573	0.0883062	0.368634	0.280327	22	37782781	F	II	ELFN2	5'UTR	opensea
cg00006771	0.260519	0.076141	8.1434	4.55675e-11	8.50084e-08	15.0558	0.057859	0.318378	0.260519	11	122539625	F	II	UBASH3B	Body	opensea
cg01879562	0.582176	0.188589	8.14308	4.56224e-11	8.50084e-08	15.0546	0.147734	0.72991	0.582176	8	11403516	F	II	BLK	Body	opensea
cg14244842	0.365759	0.112274	8.14308	4.56225e-11	8.50084e-08	15.0546	0.0866062	0.452365	0.365759	4	86935922	F	II		IGR	opensea
cg10583219	0.500271	0.184008	8.13804	4.64994e-11	8.63249e-08	15.0361	0.148901	0.649173	0.500271	22	22921723	F	II		IGR	opensea
cg05666820	-0.380618	0.810722	-8.13305	4.73852e-11	8.74767e-08	15.0178	0.837432	0.456814	-0.380618	7	72848703	F	I	FZD9	1stExon	island
cg01862688	-0.265321	0.855314	-8.13243	4.74962e-11	8.74767e-08	15.0155	0.873933	0.608612	-0.265321	5	140480872	R	I	PCDHB3	1stExon	shore
cg20641425	0.484397	0.172726	8.13188	4.75951e-11	8.74767e-08	15.0135	0.138734	0.623131	0.484397	11	32417909	R	II	WT1	Body	opensea
cg10120255	0.578455	0.178274	8.13099	4.77547e-11	8.74767e-08	15.0102	0.13768	0.716135	0.578455	1	33426740	R	II	RNF19B	Body	shelf
cg05617050	0.225147	0.101651	8.13063	4.78207e-11	8.74767e-08	15.0089	0.085851	0.310998	0.225147	2	107920569	F	II	MIR548AU	Body	opensea
cg18265046	-0.278968	0.778615	-8.12912	4.80927e-11	8.74767e-08	15.0034	0.798192	0.519224	-0.278968	3	45529192	R	II	LARS2-AS1	Body	opensea
cg06080948	0.216783	0.101984	8.12873	4.81634e-11	8.74767e-08	15.002	0.0867709	0.303554	0.216783	10	135202877	F	I	PAOX	Body	shore
cg00992745	-0.438261	0.901873	-8.12736	4.84146e-11	8.77115e-08	14.9969	0.932628	0.494367	-0.438261	10	102025746	R	II	CWF19L1	Body	shore
cg10380546	-0.242676	0.908368	-8.12423	4.89907e-11	8.84986e-08	14.9854	0.925398	0.682722	-0.242676	11	942218	F	II	AP2A2	Body	shore
cg16805094	-0.30981	0.816276	-8.12366	4.90952e-11	8.84986e-08	14.9833	0.838017	0.528207	-0.30981	6	169629875	F	I	THBS2	Body	shore
cg19753435	0.537474	0.216538	8.12159	4.94818e-11	8.89534e-08	14.9757	0.17882	0.716295	0.537474	7	7310992	F	II	LOC101927354	Body	opensea
cg11475325	-0.31462	0.91419	-8.12036	4.97122e-11	8.89534e-08	14.9712	0.936269	0.621648	-0.31462	14	71608659	F	II		IGR	opensea
cg12008420	-0.374756	0.904832	-8.12001	4.97777e-11	8.89534e-08	14.9699	0.931131	0.556374	-0.374756	3	31252037	R	II		IGR	opensea
cg10110267	0.29395	0.132364	8.11967	4.98422e-11	8.89534e-08	14.9687	0.111736	0.405686	0.29395	9	134675988	F	II		IGR	opensea
cg07206293	0.237256	0.0965801	8.11424	5.08744e-11	9.04785e-08	14.9487	0.0799306	0.317186	0.237256	1	11768057	R	II	C1orf187	Body	opensea
cg27093835	0.447772	0.151109	8.11386	5.09483e-11	9.04785e-08	14.9473	0.119686	0.567458	0.447772	19	3516817	R	II	FZR1	5'UTR	opensea
cg12769779	0.504327	0.157473	8.10994	5.17075e-11	9.13754e-08	14.933	0.122082	0.626409	0.504327	11	94618480	F	II		IGR	opensea
cg05163722	0.480686	0.174834	8.10109	5.34674e-11	9.40235e-08	14.9004	0.141101	0.621788	0.480686	17	5689515	F	II	LOC339166	Body	opensea
cg09283583	0.414379	0.139872	8.0985	5.39917e-11	9.47138e-08	14.891	0.110792	0.525172	0.414379	16	80380376	R	II	LOC102724084	Body	opensea
cg13209475	0.333746	0.113256	8.09623	5.44579e-11	9.49904e-08	14.8826	0.0898353	0.423582	0.333746	1	234979009	F	II		IGR	opensea
cg23519755	-0.220709	0.914809	-8.09587	5.45324e-11	9.49904e-08	14.8813	0.930297	0.709588	-0.220709	17	44124560	F	II	KANSL1	Body	opensea
cg17695856	-0.34238	0.83347	-8.0958	5.45456e-11	9.49904e-08	14.881	0.857496	0.515117	-0.34238	1	109855826	R	II	SORT1	3'UTR	opensea
cg12756527	0.53381	0.159227	8.09274	5.51815e-11	9.56347e-08	14.8698	0.121766	0.655577	0.53381	10	11284548	R	II	CUGBP2	Body	opensea
cg18216439	0.545717	0.181433	8.08954	5.58526e-11	9.60861e-08	14.858	0.143137	0.688854	0.545717	18	35132882	R	II	CELF4	Body	opensea
cg22784697	0.48749	0.153624	8.0894	5.58822e-11	9.60861e-08	14.8575	0.119414	0.606904	0.48749	10	98679962	F	II	LCOR	5'UTR	opensea
cg01389668	0.529365	0.174846	8.08917	5.59305e-11	9.60861e-08	14.8567	0.137698	0.667063	0.529365	11	92952840	R	II		IGR	opensea
cg04404772	-0.218552	0.809524	-8.08833	5.61087e-11	9.60861e-08	14.8536	0.824861	0.606309	-0.218552	19	46876609	F	II	PPP5C	Body	opensea
cg08232510	-0.514288	0.897699	-8.08832	5.61099e-11	9.60861e-08	14.8536	0.93379	0.419502	-0.514288	20	52527051	F	II		IGR	opensea
cg05905611	0.556278	0.173648	8.08688	5.64168e-11	9.61538e-08	14.8483	0.134611	0.690889	0.556278	11	111250422	F	II	POU2AF1	TSS1500	opensea
cg11873854	0.570418	0.197318	8.08589	5.66283e-11	9.62861e-08	14.8446	0.157288	0.727706	0.570418	9	139642875	F	II	LCN6	1stExon	shore
cg20776362	0.483088	0.142334	8.0798	5.79476e-11	9.78355e-08	14.8223	0.108433	0.591521	0.483088	5	75647612	R	II	SV2C	Body	opensea
cg26340916	0.592181	0.199298	8.07672	5.86266e-11	9.83071e-08	14.8109	0.157741	0.749923	0.592181	2	29971029	R	II	ALK	Body	opensea
cg01048372	-0.411812	0.842364	-8.07624	5.87324e-11	9.83071e-08	14.8092	0.871263	0.45945	-0.411812	8	144655484	F	II	C8orf73	TSS1500	shore
cg06617876	0.361157	0.148672	8.07577	5.88375e-11	9.83071e-08	14.8074	0.123328	0.484485	0.361157	9	139652874	F	II	LCN8	TSS200	shelf
cg17584870	0.360185	0.117089	8.07544	5.89104e-11	9.83071e-08	14.8062	0.0918125	0.451998	0.360185	12	76595284	F	II		IGR	opensea
cg00619294	-0.435125	0.823944	-8.07387	5.92614e-11	9.86639e-08	14.8005	0.854479	0.419354	-0.435125	9	98619894	F	II	LINC00476	Body	opensea
cg23632237	0.339357	0.122546	8.0705	6.00201e-11	9.96487e-08	14.7881	0.098731	0.438088	0.339357	20	30560483	F	II	XKR7	Body	shelf
cg24051146	0.535775	0.211	8.07002	6.013e-11	9.96487e-08	14.7863	0.173402	0.709177	0.535775	2	159655061	R	II	DAPL1	Body	opensea
cg20728490	0.286085	0.0753102	8.06877	6.04144e-11	9.98899e-08	14.7817	0.0552341	0.341319	0.286085	10	98064175	R	II	DNTT	5'UTR	opensea
cg21819984	-0.385901	0.812013	-8.06677	6.0872e-11	1.00416e-07	14.7744	0.839094	0.453193	-0.385901	15	101084507	R	I	LASS3	5'UTR	island
cg12871593	0.309544	0.0792476	8.06154	6.20888e-11	1.02189e-07	14.7552	0.0575252	0.367069	0.309544	6	108038173	F	II	SCML4	Body	opensea
cg10694914	0.411185	0.120012	8.05899	6.26915e-11	1.02945e-07	14.7458	0.0911565	0.502342	0.411185	11	111250431	F	II	POU2AF1	TSS1500	opensea
cg22354363	0.660007	0.231418	8.0581	6.29018e-11	1.03055e-07	14.7425	0.185102	0.845109	0.660007	11	69514015	F	II	FGF19	3'UTR	shelf
cg04298686	0.569298	0.173308	8.05598	6.34079e-11	1.03648e-07	14.7348	0.133357	0.702656	0.569298	2	31554200	F	II		IGR	opensea
cg00509120	0.330077	0.129795	8.05471	6.37142e-11	1.03821e-07	14.7301	0.106632	0.436708	0.330077	1	52041391	R	II		IGR	opensea
cg09649246	0.540854	0.178731	8.05256	6.42332e-11	1.0411e-07	14.7222	0.140776	0.681631	0.540854	6	72057011	F	II		IGR	opensea
cg03902386	-0.402031	0.838502	-8.05193	6.43875e-11	1.0411e-07	14.7199	0.866714	0.464684	-0.402031	5	36703583	R	II		IGR	opensea
cg11988321	0.287387	0.125894	8.05173	6.44362e-11	1.0411e-07	14.7191	0.105726	0.393114	0.287387	5	138725622	F	II	MZB1	TSS200	shelf
cg22549540	0.593044	0.181486	8.05062	6.47064e-11	1.0411e-07	14.7151	0.139869	0.732913	0.593044	2	145388197	F	II		IGR	opensea
cg07608084	0.30891	0.105756	8.04976	6.49175e-11	1.0411e-07	14.7119	0.0840785	0.392988	0.30891	18	60104843	R	II		IGR	opensea
cg14087413	0.449354	0.132408	8.04939	6.50083e-11	1.0411e-07	14.7105	0.100875	0.550228	0.449354	9	35848330	R	II	TMEM8B	Body	shore
cg07978331	0.320246	0.108269	8.04825	6.52892e-11	1.0411e-07	14.7063	0.0857958	0.406041	0.320246	16	75046041	F	II	ZNRF1	Body	opensea
cg14763104	0.470759	0.143071	8.04786	6.53848e-11	1.0411e-07	14.7049	0.110035	0.580795	0.470759	11	2406384	R	II	CD81	Body	shore
cg22740441	0.251051	0.0649362	8.04769	6.54278e-11	1.0411e-07	14.7043	0.0473186	0.298369	0.251051	4	102249652	R	II	PPP3CA	Body	opensea
cg20140034	0.460913	0.191255	8.04329	6.65248e-11	1.05622e-07	14.6881	0.15891	0.619824	0.460913	11	111250355	R	II	POU2AF1	TSS200	opensea
cg08890020	0.322499	0.098491	8.04048	6.72362e-11	1.06283e-07	14.6778	0.0758595	0.398358	0.322499	8	54622159	F	II		IGR	opensea
cg12502951	0.333942	0.122726	8.03847	6.77499e-11	1.0686e-07	14.6704	0.0992911	0.433233	0.333942	9	649594	F	II	KANK1	5'UTR	opensea
cg01265613	0.222997	0.0890261	8.03723	6.80665e-11	1.07124e-07	14.6659	0.0733772	0.296374	0.222997	12	3159089	F	II		IGR	opensea
cg16517753	-0.20549	0.924621	-8.0362	6.83332e-11	1.07309e-07	14.6621	0.939041	0.733551	-0.20549	1	175292351	R	II	TNR	3'UTR	opensea
cg05068866	0.389554	0.113378	8.03392	6.89243e-11	1.07965e-07	14.6537	0.0860409	0.475595	0.389554	3	66633374	F	II		IGR	opensea
cg12468774	-0.524006	0.811808	-8.03229	6.93515e-11	1.07965e-07	14.6477	0.84858	0.324574	-0.524006	3	49236860	R	I	CCDC36	TSS200	island
cg16293463	0.436152	0.147893	8.03074	6.97601e-11	1.08367e-07	14.642	0.117286	0.553437	0.436152	11	78913233	R	II	TENM4	5'UTR	opensea
cg14245913	0.639624	0.204124	8.02749	7.06232e-11	1.09236e-07	14.63	0.159238	0.798862	0.639624	4	84282975	F	II		IGR	opensea
cg05275618	-0.438281	0.792679	-8.02634	7.09312e-11	1.09477e-07	14.6258	0.823436	0.385155	-0.438281	10	126004474	R	II		IGR	opensea
cg21854837	0.4897	0.143249	8.02501	7.12873e-11	1.09791e-07	14.6209	0.108884	0.598585	0.4897	20	30273372	F	II	BCL2L1	Body	opensea
cg01117384	0.451073	0.162808	8.02315	7.17909e-11	1.09937e-07	14.6141	0.131153	0.582226	0.451073	20	56274096	F	II	PMEPA1	5'UTR	opensea
cg26146808	-0.359392	0.894091	-8.02297	7.18409e-11	1.09937e-07	14.6134	0.919312	0.55992	-0.359392	20	48383802	R	II		IGR	opensea
cg01523767	0.368067	0.0878907	8.02127	7.23029e-11	1.10165e-07	14.6072	0.0620614	0.430128	0.368067	8	123811301	R	II	ZHX2	5'UTR	opensea
cg00677533	-0.473553	0.840896	-8.02098	7.2384e-11	1.10165e-07	14.6061	0.874128	0.400574	-0.473553	4	48333846	R	II		IGR	opensea
cg01034197	0.374707	0.135907	8.02074	7.24491e-11	1.10165e-07	14.6052	0.109612	0.484319	0.374707	10	135071851	R	II		IGR	shelf
cg17788011	0.406488	0.123144	8.01934	7.28336e-11	1.10288e-07	14.6001	0.0946186	0.501107	0.406488	2	60618555	F	II		IGR	opensea
cg26331247	0.424273	0.126642	8.01804	7.31929e-11	1.10594e-07	14.5953	0.0968681	0.521141	0.424273	20	31239171	F	II	LOC284805	Body	opensea
cg07704771	-0.339074	0.874744	-8.01676	7.35481e-11	1.10898e-07	14.5906	0.898539	0.559465	-0.339074	6	89760139	R	II		IGR	opensea
cg02642126	-0.210073	0.886964	-8.01569	7.38451e-11	1.11113e-07	14.5867	0.901706	0.691633	-0.210073	8	141046516	R	I	TRAPPC9	Body	opensea
cg19548763	-0.264028	0.881971	-8.01379	7.43796e-11	1.11299e-07	14.5797	0.900499	0.636471	-0.264028	18	13638936	F	II	C18orf1	Body	shelf
cg27341060	0.611327	0.183524	8.0136	7.44332e-11	1.11299e-07	14.579	0.140624	0.75195	0.611327	20	10055284	R	II	SNAP25-AS1	Body	opensea
cg18490614	-0.583815	0.717867	-8.01033	7.53597e-11	1.12451e-07	14.567	0.758836	0.175021	-0.583815	15	27213362	F	I		IGR	island
cg12193327	-0.303969	0.891468	-8.0074	7.62e-11	1.13469e-07	14.5562	0.9128	0.608831	-0.303969	2	31454631	F	II		IGR	shelf
cg02870465	0.590989	0.174199	8.00486	7.69347e-11	1.13791e-07	14.5469	0.132726	0.723715	0.590989	9	37187506	F	II	ZCCHC7	Body	opensea
cg21363876	0.56261	0.161297	8.00442	7.70617e-11	1.13791e-07	14.5453	0.121816	0.684426	0.56261	2	47916819	F	II		IGR	shore
cg07446753	0.644624	0.224616	8.0042	7.71278e-11	1.13791e-07	14.5444	0.17938	0.824004	0.644624	7	2527391	F	II		IGR	opensea
cg12451751	0.555757	0.176131	8.00393	7.72072e-11	1.13791e-07	14.5434	0.137131	0.692888	0.555757	1	37297010	F	II	GRIK3	Body	opensea
cg15011566	0.253551	0.100924	8.00135	7.7962e-11	1.14204e-07	14.534	0.0831308	0.336682	0.253551	9	125152552	F	II	PTGS1	Body	opensea
cg23017002	0.558902	0.156403	8.00135	7.79639e-11	1.14204e-07	14.5339	0.117182	0.676083	0.558902	6	139976849	R	II		IGR	opensea
cg12615906	0.367126	0.0943972	7.99901	7.86557e-11	1.14643e-07	14.5254	0.068634	0.43576	0.367126	13	115046337	F	II	UPF3A	TSS1500	shore
cg05638249	0.472569	0.180165	7.99882	7.87147e-11	1.14643e-07	14.5246	0.147002	0.619571	0.472569	8	99082254	F	II	ERICH5	Body	opensea
cg26579757	0.335152	0.106722	7.99863	7.87714e-11	1.14643e-07	14.5239	0.0832028	0.418355	0.335152	5	143186349	F	II		IGR	opensea
cg17202445	0.487112	0.150053	7.99819	7.89012e-11	1.14643e-07	14.5223	0.115869	0.602981	0.487112	8	38502071	R	II		IGR	opensea
cg23457738	0.3187	0.119023	7.99732	7.91609e-11	1.14668e-07	14.5191	0.0966576	0.415358	0.3187	11	113064602	R	II	NCAM1	Body	opensea
cg11037711	0.321644	0.0919829	7.99707	7.92369e-11	1.14668e-07	14.5182	0.0694113	0.391056	0.321644	8	41573649	F	II	ANK1	Body	opensea
cg16940259	0.675645	0.196533	7.99392	8.01866e-11	1.15577e-07	14.5066	0.149119	0.824764	0.675645	1	236323313	F	II	GPR137B	Body	opensea
cg05421238	0.392245	0.15562	7.99246	8.0631e-11	1.15985e-07	14.5013	0.128094	0.520339	0.392245	3	107730617	R	II		IGR	opensea
cg11023668	-0.237505	0.847064	-7.98999	8.13884e-11	1.16808e-07	14.4922	0.863731	0.626227	-0.237505	2	25095040	F	II	ADCY3	Body	opensea
cg00806185	0.54364	0.194681	7.98882	8.17507e-11	1.16894e-07	14.4879	0.156531	0.700171	0.54364	11	32417913	R	II	WT1	Body	opensea
cg12345814	-0.319766	0.899072	-7.98798	8.20111e-11	1.17034e-07	14.4848	0.921512	0.601746	-0.319766	9	132572181	F	II	TOR1B	3'UTR	opensea
cg03546183	-0.262945	0.901968	-7.98662	8.24315e-11	1.17401e-07	14.4798	0.92042	0.657475	-0.262945	11	128584167	R	II	FLI1	5'UTR	opensea
cg13699650	0.492569	0.159014	7.98347	8.34228e-11	1.18509e-07	14.4682	0.124448	0.617017	0.492569	9	126102244	F	II		IGR	shore
cg02205348	-0.419137	0.837176	-7.9831	8.3539e-11	1.18509e-07	14.4668	0.866589	0.447453	-0.419137	5	14465012	F	II	TRIO	Body	shelf
cg06103237	0.512145	0.171241	7.98152	8.40406e-11	1.18986e-07	14.461	0.135301	0.647447	0.512145	2	72169188	R	II		IGR	opensea
cg07905808	-0.349712	0.898047	-7.98054	8.43508e-11	1.19123e-07	14.4574	0.922588	0.572876	-0.349712	6	30297389	F	II	TRIM39	Body	shelf
cg03184291	0.409545	0.15476	7.98017	8.44683e-11	1.19123e-07	14.4561	0.12602	0.535565	0.409545	3	64635369	R	II	ADAMTS9	Body	opensea
cg26857370	-0.37451	0.810426	-7.97712	8.5452e-11	1.19581e-07	14.4448	0.836707	0.462198	-0.37451	16	34442283	F	II		IGR	island
cg24629025	0.351007	0.14598	7.97687	8.55329e-11	1.19581e-07	14.4439	0.121348	0.472355	0.351007	2	62642375	F	II		IGR	opensea
cg26081014	-0.47753	0.848009	-7.97658	8.56247e-11	1.19581e-07	14.4429	0.88152	0.40399	-0.47753	21	45508464	F	II	TRAPPC10	Body	opensea
cg07388837	-0.340669	0.664511	-7.97406	8.64477e-11	1.20496e-07	14.4336	0.688417	0.347749	-0.340669	20	26189968	F	I	MIR663A	TSS1500	island
cg09083171	0.577306	0.204827	7.97343	8.66529e-11	1.20549e-07	14.4313	0.164314	0.74162	0.577306	3	122829800	F	II	PDIA5	ExonBnd	opensea
cg22290135	0.281106	0.118611	7.97131	8.73495e-11	1.21283e-07	14.4235	0.0988841	0.37999	0.281106	1	78769377	R	II	MGC27382	Body	opensea
cg05085585	0.22985	0.0859241	7.96764	8.85742e-11	1.22747e-07	14.41	0.0697942	0.299644	0.22985	16	30420623	R	II	ZNF771	Body	shore
cg04774778	0.554112	0.182938	7.96679	8.88579e-11	1.22815e-07	14.4068	0.144053	0.698165	0.554112	3	186239596	R	II		IGR	opensea
cg11623587	0.613911	0.195488	7.96518	8.94021e-11	1.23182e-07	14.4009	0.152406	0.766318	0.613911	22	35961722	F	II		IGR	opensea
cg00288324	0.319072	0.132078	7.96218	9.04214e-11	1.23515e-07	14.3899	0.109686	0.428759	0.319072	4	182123553	F	II		IGR	opensea
cg02015961	-0.373753	0.867032	-7.96182	9.05455e-11	1.23515e-07	14.3886	0.89326	0.519508	-0.373753	8	20061515	R	II	ATP6V1B2	Body	opensea
cg11671363	-0.353864	0.873581	-7.96161	9.06192e-11	1.23515e-07	14.3878	0.898413	0.544549	-0.353864	5	148810177	F	I	MIR145	TSS200	opensea
cg03385871	0.493026	0.150059	7.96159	9.06232e-11	1.23515e-07	14.3877	0.11546	0.608487	0.493026	18	46311648	R	II	CTIF	Body	opensea
cg11411148	-0.486514	0.85012	-7.96145	9.06742e-11	1.23515e-07	14.3872	0.884261	0.397747	-0.486514	16	12623631	F	II	SNX29	Body	opensea
cg14630001	0.336476	0.118635	7.95855	9.16729e-11	1.24404e-07	14.3765	0.0950229	0.431499	0.336476	3	66633408	R	II		IGR	opensea
cg11241851	0.582792	0.184409	7.95631	9.24538e-11	1.25228e-07	14.3683	0.143511	0.726304	0.582792	19	52214448	F	II		IGR	shelf
cg23361828	-0.246691	0.845517	-7.95277	9.37032e-11	1.26207e-07	14.3553	0.862828	0.616137	-0.246691	2	239463246	R	I		IGR	opensea
cg19480385	0.436328	0.152295	7.94606	9.61143e-11	1.28826e-07	14.3306	0.121676	0.558004	0.436328	7	47078738	F	II		IGR	opensea
cg13353542	0.330341	0.0791107	7.94508	9.64711e-11	1.28826e-07	14.327	0.0559288	0.38627	0.330341	9	80826125	R	II		IGR	opensea
cg25643932	-0.393718	0.844197	-7.94501	9.64964e-11	1.28826e-07	14.3267	0.871827	0.478108	-0.393718	10	29912856	R	II	SVIL	5'UTR	opensea
cg15107418	-0.330023	0.896982	-7.94488	9.65432e-11	1.28826e-07	14.3262	0.920141	0.590118	-0.330023	10	5791876	F	II	FAM208B	Body	opensea
cg12641828	0.500273	0.161054	7.94368	9.69837e-11	1.29174e-07	14.3218	0.125948	0.62622	0.500273	22	23278069	R	II		IGR	opensea
cg01291392	-0.272908	0.876859	-7.9421	9.7565e-11	1.29321e-07	14.316	0.896011	0.623103	-0.272908	17	2264969	R	II	SGSM2	Body	shore
cg03415617	-0.275811	0.876469	-7.94194	9.76234e-11	1.29321e-07	14.3154	0.895824	0.620013	-0.275811	16	34726856	F	I		IGR	opensea
cg12005818	0.301486	0.0725801	7.94192	9.76333e-11	1.29321e-07	14.3153	0.0514232	0.352909	0.301486	9	27367365	F	II	MOB3B	Body	opensea
cg14140379	-0.377116	0.813785	-7.9406	9.81197e-11	1.29511e-07	14.3105	0.84025	0.463133	-0.377116	4	6695380	F	II	S100P	TSS200	opensea
cg26918117	-0.232876	0.916633	-7.94032	9.82245e-11	1.29511e-07	14.3095	0.932976	0.7001	-0.232876	7	101603298	F	II	CUX1	Body	opensea
cg15044663	0.45138	0.149922	7.93984	9.8402e-11	1.29511e-07	14.3077	0.118246	0.569626	0.45138	12	131851064	R	II	LOC338797	Body	opensea
cg16555533	-0.270225	0.863798	-7.93959	9.84972e-11	1.29511e-07	14.3068	0.882762	0.612536	-0.270225	5	140243006	F	II	PCDHA6	Body	island
cg15291961	0.541509	0.221339	7.93543	1.0006e-10	1.31326e-07	14.2915	0.183338	0.724847	0.541509	14	96356091	R	II	TUNAR	Body	opensea
cg03247435	-0.387596	0.851733	-7.93357	1.00768e-10	1.32015e-07	14.2846	0.878932	0.491336	-0.387596	1	9625084	F	II	SLC25A33	Body	opensea
cg25355534	0.399889	0.169568	7.93009	1.02105e-10	1.33515e-07	14.2718	0.141506	0.541394	0.399889	17	75321775	R	II	SEPT9	Body	opensea
cg03205529	-0.422878	0.859869	-7.92962	1.02285e-10	1.33515e-07	14.2701	0.889544	0.466667	-0.422878	13	44869149	R	II		IGR	opensea
cg13047308	-0.372722	0.87459	-7.92886	1.02583e-10	1.33607e-07	14.2673	0.900746	0.528024	-0.372722	11	47471339	F	II	RAPSN	TSS1500	opensea
cg11312836	0.362822	0.142894	7.92777	1.03005e-10	1.33607e-07	14.2633	0.117432	0.480254	0.362822	1	171122542	R	II	FMO6P	Body	opensea
cg09468043	0.483881	0.174793	7.9269	1.03346e-10	1.33607e-07	14.2601	0.140837	0.624718	0.483881	7	25157281	F	II		IGR	opensea
cg20038328	0.412304	0.133254	7.92634	1.03564e-10	1.33607e-07	14.258	0.104321	0.516625	0.412304	1	200743675	F	II	CAMSAP2	Body	opensea
cg14353539	0.456688	0.164092	7.92614	1.03643e-10	1.33607e-07	14.2573	0.132044	0.588732	0.456688	1	21895562	R	II	ALPL	Body	opensea
cg07034787	0.556497	0.190541	7.92603	1.03688e-10	1.33607e-07	14.2569	0.151489	0.707986	0.556497	20	34720859	F	II	EPB41L1	5'UTR	opensea
cg07387310	0.559684	0.163794	7.92564	1.03841e-10	1.33607e-07	14.2554	0.124518	0.684202	0.559684	12	92566627	R	II		IGR	opensea
cg05433557	0.346843	0.131436	7.92478	1.04177e-10	1.338e-07	14.2523	0.107096	0.453939	0.346843	7	158325024	F	II	PTPRN2	Body	opensea
cg24657846	0.439154	0.158709	7.92415	1.04428e-10	1.33883e-07	14.2499	0.127891	0.567045	0.439154	8	17628113	R	II	MTUS1	5'UTR	opensea
cg27183818	0.612766	0.175209	7.92305	1.04863e-10	1.34053e-07	14.2459	0.132208	0.744974	0.612766	1	85764021	R	II		IGR	opensea
cg14116050	0.395878	0.0970031	7.92287	1.04934e-10	1.34053e-07	14.2452	0.0692222	0.4651	0.395878	5	40406827	R	II		IGR	opensea
cg05138681	-0.232693	0.878605	-7.92142	1.05513e-10	1.34554e-07	14.2399	0.894934	0.662241	-0.232693	9	98782756	R	II	NCRNA00092	Body	shore
cg16901566	0.494312	0.15426	7.92076	1.05776e-10	1.34651e-07	14.2375	0.119571	0.613883	0.494312	2	1379691	F	II		IGR	opensea
cg18485831	0.408368	0.124251	7.91998	1.0609e-10	1.34749e-07	14.2346	0.0955932	0.503961	0.408368	15	59705280	F	II		IGR	opensea
cg04930062	0.504239	0.181457	7.91964	1.06228e-10	1.34749e-07	14.2333	0.146072	0.650311	0.504239	9	37369882	R	II		IGR	opensea
cg25812095	0.452511	0.147287	7.91878	1.06572e-10	1.34948e-07	14.2302	0.115532	0.568043	0.452511	2	144998514	R	II	GTDC1	5'UTR	opensea
cg07495704	0.290339	0.118601	7.91744	1.07117e-10	1.354e-07	14.2252	0.098226	0.388565	0.290339	14	104091483	R	II		IGR	shelf
cg12810837	0.353974	0.0897152	7.91512	1.0806e-10	1.35874e-07	14.2167	0.0648749	0.418848	0.353974	12	9822287	F	II	CLEC2D	TSS200	opensea
cg03678062	-0.479198	0.75757	-7.91316	1.08868e-10	1.36435e-07	14.2095	0.791198	0.312	-0.479198	6	149772716	F	I	ZC3H12D	Body	island
cg04983146	0.492476	0.150696	7.91312	1.08885e-10	1.36435e-07	14.2093	0.116136	0.608612	0.492476	18	46229227	F	II	CTIF	Body	opensea
cg24524166	0.370208	0.141307	7.90968	1.1031e-10	1.37516e-07	14.1967	0.115328	0.485535	0.370208	2	204443983	R	II		IGR	opensea
cg07697815	0.316537	0.115795	7.90966	1.10321e-10	1.37516e-07	14.1966	0.0935817	0.410119	0.316537	19	4185751	R	II	ANKRD24	5'UTR	shelf
cg00368259	0.260176	0.0720355	7.90675	1.11544e-10	1.38799e-07	14.1859	0.0537776	0.313954	0.260176	18	67602690	F	II	CD226	Body	opensea
cg24813995	0.496136	0.19891	7.90465	1.12434e-10	1.39407e-07	14.1782	0.164094	0.66023	0.496136	6	30657882	R	II	NRM	Body	shelf
cg03645750	0.56601	0.176677	7.90463	1.1244e-10	1.39407e-07	14.1781	0.136957	0.702967	0.56601	18	10479708	R	II	APCDD1	Body	opensea
cg12171195	0.406274	0.161179	7.90423	1.12613e-10	1.39407e-07	14.1766	0.132668	0.538943	0.406274	12	59586819	F	II		IGR	opensea
cg05674377	0.402779	0.133036	7.90367	1.12851e-10	1.39461e-07	14.1746	0.104771	0.50755	0.402779	20	43275684	R	II	ADA	Body	opensea
cg07030516	-0.263372	0.842597	-7.90212	1.13516e-10	1.40042e-07	14.1689	0.86108	0.597708	-0.263372	10	66813744	F	II		IGR	island
cg20133175	0.327003	0.151701	7.89714	1.15676e-10	1.42326e-07	14.1505	0.128754	0.455757	0.327003	15	101269293	R	II		IGR	opensea
cg06628133	0.565188	0.194181	7.8961	1.16133e-10	1.42538e-07	14.1467	0.154519	0.719707	0.565188	20	1811563	F	II		IGR	opensea
cg11539296	-0.256851	0.808436	-7.89504	1.16602e-10	1.4287e-07	14.1428	0.826461	0.56961	-0.256851	5	140216145	F	II	PCDHA6	Body	island
cg11380669	0.503816	0.155471	7.89427	1.16943e-10	1.43044e-07	14.1399	0.120115	0.623932	0.503816	11	36590909	F	II	RAG1	5'UTR	opensea
cg22653232	0.233059	0.0823238	7.89353	1.1727e-10	1.43171e-07	14.1372	0.0659688	0.299028	0.233059	5	9063813	R	II	SEMA5A	Body	opensea
cg13140667	0.556245	0.182138	7.89282	1.17587e-10	1.43171e-07	14.1346	0.143104	0.699348	0.556245	5	159261043	F	II	LOC101927766	Body	opensea
cg07516556	-0.464077	0.857088	-7.89269	1.17645e-10	1.43171e-07	14.1341	0.889655	0.425578	-0.464077	5	1475096	F	II	LPCAT1	Body	opensea
cg24049888	0.314522	0.129968	7.89203	1.17937e-10	1.43229e-07	14.1317	0.107896	0.422417	0.314522	11	111250129	F	I	POU2AF1	1stExon	opensea
cg05350607	0.539652	0.162718	7.89163	1.18116e-10	1.43229e-07	14.1302	0.124848	0.6645	0.539652	1	151777000	F	II	LINGO4	5'UTR	opensea
cg01558916	-0.476909	0.799228	-7.89051	1.18621e-10	1.43229e-07	14.1261	0.832695	0.355786	-0.476909	19	11804727	F	II		IGR	shore
cg02054108	-0.297099	0.889833	-7.89036	1.18687e-10	1.43229e-07	14.1256	0.910682	0.613583	-0.297099	2	61607478	R	II	USP34	Body	opensea
cg13554018	0.371935	0.0990837	7.89036	1.18688e-10	1.43229e-07	14.1256	0.0729829	0.444918	0.371935	9	91091556	F	II	SPIN1	3'UTR	opensea
cg12066594	-0.526623	0.81177	-7.88796	1.19774e-10	1.44056e-07	14.1167	0.848726	0.322103	-0.526623	9	127162066	R	II	PSMB7	Body	opensea
cg19106967	0.47848	0.152958	7.88686	1.20273e-10	1.44353e-07	14.1127	0.11938	0.59786	0.47848	3	196666675	R	II	NCBP2	Body	shelf
cg16769027	0.48097	0.127288	7.88653	1.20422e-10	1.44353e-07	14.1115	0.0935354	0.574505	0.48097	3	154829128	F	II	MME	Body	opensea
cg16151538	-0.282357	0.915536	-7.88533	1.20971e-10	1.44769e-07	14.107	0.93535	0.652993	-0.282357	20	33676388	R	II	TRPC4AP	Body	shelf
cg00707806	0.508483	0.166326	7.88472	1.21253e-10	1.44801e-07	14.1048	0.130643	0.639126	0.508483	5	156307089	R	II		IGR	opensea
cg15722634	0.37493	0.143584	7.8832	1.21951e-10	1.45218e-07	14.0992	0.117273	0.492203	0.37493	20	24564859	F	II	SYNDIG1	Body	opensea
cg11787891	-0.483454	0.846558	-7.88211	1.22454e-10	1.45575e-07	14.0952	0.880485	0.39703	-0.483454	7	137655522	R	II	CREB3L2	Body	opensea
cg23224303	-0.344162	0.917197	-7.88032	1.23289e-10	1.46114e-07	14.0886	0.941349	0.597187	-0.344162	1	54356568	R	II	YIPF1	TSS1500	shore
cg01995927	0.436365	0.142126	7.88027	1.23313e-10	1.46114e-07	14.0884	0.111503	0.547869	0.436365	1	24257839	F	II		IGR	opensea
cg10948353	0.516696	0.159196	7.87981	1.23529e-10	1.46128e-07	14.0867	0.122937	0.639633	0.516696	9	79087332	F	II	GCNT1	5'UTR	opensea
cg18198461	0.395712	0.181532	7.878	1.24376e-10	1.46889e-07	14.0801	0.153763	0.549475	0.395712	8	143523293	F	II		IGR	opensea
cg23373556	0.455493	0.152096	7.87593	1.25356e-10	1.47803e-07	14.0724	0.120132	0.575625	0.455493	7	18545911	F	II	HDAC9	Body	opensea
cg18994831	0.570907	0.164986	7.87478	1.25907e-10	1.4821e-07	14.0682	0.124922	0.69583	0.570907	3	39127678	F	II	WDR48	Body	opensea
cg00602880	0.457595	0.197909	7.87393	1.26311e-10	1.4832e-07	14.0651	0.165797	0.623392	0.457595	1	203421233	R	II		IGR	opensea
cg00059937	0.325757	0.129793	7.87354	1.26497e-10	1.4832e-07	14.0636	0.106933	0.43269	0.325757	11	127912278	F	II		IGR	opensea
cg09539720	0.247041	0.0941126	7.87329	1.26619e-10	1.4832e-07	14.0627	0.0767764	0.323817	0.247041	7	150885458	R	II	ASB10	TSS1500	opensea
cg06680551	0.259829	0.0815554	7.86939	1.28503e-10	1.49753e-07	14.0483	0.0633218	0.32315	0.259829	16	21206155	R	II		IGR	opensea
cg12690186	-0.438249	0.879141	-7.86828	1.29045e-10	1.49753e-07	14.0443	0.909896	0.471646	-0.438249	1	110365246	R	II		IGR	opensea
cg06056332	0.360185	0.0989672	7.86778	1.29287e-10	1.49753e-07	14.0424	0.0736911	0.433877	0.360185	1	160765923	R	II	LY9	5'UTR	opensea
cg02874616	0.570828	0.188937	7.86769	1.29333e-10	1.49753e-07	14.0421	0.148879	0.719707	0.570828	20	15837968	F	II	MACROD2	Body	opensea
cg18523477	0.261945	0.0795551	7.86768	1.29338e-10	1.49753e-07	14.0421	0.061173	0.323118	0.261945	20	55967503	R	II	RBM38	Body	shore
cg03457801	0.526932	0.189262	7.86738	1.29486e-10	1.49753e-07	14.0409	0.152285	0.679217	0.526932	1	175194834	R	II		IGR	opensea
cg04813211	-0.361028	0.756611	-7.86733	1.29508e-10	1.49753e-07	14.0408	0.781947	0.420919	-0.361028	9	130911555	R	II	LCN2	TSS200	opensea
cg26308793	-0.348692	0.888808	-7.8647	1.30808e-10	1.50772e-07	14.0311	0.913278	0.564586	-0.348692	1	12094651	R	II		IGR	opensea
cg21278023	-0.333402	0.88315	-7.86234	1.31983e-10	1.51862e-07	14.0224	0.906547	0.573145	-0.333402	18	74279906	F	II		IGR	opensea
cg19918348	-0.329121	0.898737	-7.85837	1.33981e-10	1.53446e-07	14.0078	0.921833	0.592712	-0.329121	20	48416417	F	II		IGR	opensea
cg06120399	0.433478	0.170318	7.85669	1.34839e-10	1.54183e-07	14.0016	0.139898	0.573376	0.433478	17	37322540	R	II	ARL5C	TSS200	shore
cg27218027	0.361091	0.120468	7.85606	1.3516e-10	1.54304e-07	13.9993	0.0951287	0.456219	0.361091	10	119237270	F	II		IGR	opensea
cg25600606	-0.364299	0.900486	-7.85461	1.35909e-10	1.54891e-07	13.9939	0.926051	0.561751	-0.364299	11	33308345	R	II	HIPK3	Body	opensea
cg26743587	0.384276	0.15197	7.85392	1.3626e-10	1.54891e-07	13.9914	0.125003	0.509279	0.384276	10	114993079	R	II		IGR	opensea
cg26052784	0.466632	0.142003	7.85381	1.3632e-10	1.54891e-07	13.991	0.109257	0.575888	0.466632	16	67710854	F	II	GFOD2	Body	opensea
cg25311466	0.576978	0.184114	7.85056	1.38008e-10	1.56562e-07	13.979	0.143624	0.720602	0.576978	4	6277273	R	II	WFS1	5'UTR	opensea
cg07609372	0.552667	0.173265	7.84971	1.38454e-10	1.5682e-07	13.9759	0.134481	0.687148	0.552667	7	150885361	F	II	ASB10	TSS1500	opensea
cg09090006	0.506853	0.174216	7.84892	1.38867e-10	1.56939e-07	13.973	0.138647	0.6455	0.506853	11	75350940	R	II	MAP6	Body	opensea
cg05519516	0.566583	0.186146	7.84828	1.39208e-10	1.56939e-07	13.9706	0.146386	0.712968	0.566583	10	45219514	F	II		IGR	opensea
cg12570429	-0.371541	0.817048	-7.84802	1.39346e-10	1.56939e-07	13.9696	0.843121	0.47158	-0.371541	17	56345839	R	I	LPO	3'UTR	opensea
cg04628118	0.603383	0.175786	7.84785	1.39432e-10	1.56939e-07	13.969	0.133444	0.736827	0.603383	4	159939568	F	II	C4orf45	Body	opensea
cg23987077	0.485975	0.209607	7.84559	1.40635e-10	1.58046e-07	13.9607	0.175503	0.661478	0.485975	16	73012207	F	II	ZFHX3	5'UTR	opensea
cg13557947	0.362047	0.115012	7.84468	1.41117e-10	1.58164e-07	13.9573	0.0896052	0.451652	0.362047	8	1900613	F	II	ARHGEF10	Body	opensea
cg15784590	-0.352762	0.81718	-7.84346	1.41776e-10	1.58585e-07	13.9528	0.841935	0.489173	-0.352762	3	31252039	R	II		IGR	opensea
cg01866861	0.349381	0.153023	7.84279	1.42134e-10	1.58739e-07	13.9504	0.128505	0.477886	0.349381	2	50924184	R	II	MIR8485	TSS1500	opensea
cg10211062	0.575267	0.19381	7.84142	1.42873e-10	1.5907e-07	13.9453	0.15344	0.728707	0.575267	2	47915862	R	II		IGR	shelf
cg13422817	0.445247	0.183819	7.84043	1.43409e-10	1.59399e-07	13.9417	0.152574	0.597821	0.445247	12	4550927	F	II	FGF6	Body	shelf
cg21192606	0.270843	0.100613	7.83736	1.45087e-10	1.59889e-07	13.9304	0.081606	0.352449	0.270843	12	76210955	R	II		IGR	opensea
cg09876858	0.587586	0.194205	7.83714	1.45213e-10	1.59889e-07	13.9295	0.15297	0.740557	0.587586	16	85855734	R	II		IGR	opensea
cg08834554	0.462417	0.158795	7.8366	1.45509e-10	1.59889e-07	13.9276	0.126345	0.588762	0.462417	9	112185022	F	II	PTPN3	Body	opensea
cg14058535	0.348557	0.142835	7.83638	1.45627e-10	1.59889e-07	13.9268	0.118375	0.466932	0.348557	8	74028637	F	II		IGR	opensea
cg14191571	-0.442061	0.869175	-7.83506	1.46361e-10	1.59889e-07	13.9219	0.900197	0.458136	-0.442061	2	157330982	F	II	GPD2	5'UTR	opensea
cg04647768	-0.303509	0.801892	-7.83492	1.46439e-10	1.59889e-07	13.9214	0.823191	0.519681	-0.303509	1	220102303	R	II	SLC30A10	TSS1500	shore
cg24825894	0.483566	0.178163	7.83456	1.46639e-10	1.59889e-07	13.92	0.144228	0.627795	0.483566	10	98478267	R	II	PIK3AP1	Body	shore
cg01727495	0.593586	0.19127	7.83441	1.46721e-10	1.59889e-07	13.9195	0.149615	0.7432	0.593586	1	172787994	F	II		IGR	opensea
cg10815291	-0.560552	0.7396	-7.83399	1.46956e-10	1.59903e-07	13.9179	0.778937	0.218385	-0.560552	19	22611500	F	II		IGR	opensea
cg01837365	0.458127	0.16534	7.8327	1.47674e-10	1.60441e-07	13.9132	0.133191	0.591318	0.458127	10	2742940	F	II		IGR	opensea
cg11526635	0.400727	0.146837	7.83216	1.47977e-10	1.60528e-07	13.9112	0.118716	0.519443	0.400727	11	117988809	F	II	TMPRSS4	3'UTR	opensea
cg22423620	0.323082	0.11294	7.83143	1.48389e-10	1.6056e-07	13.9085	0.0902674	0.413349	0.323082	12	53610295	F	II	RARG	5'UTR	shelf
cg15583642	0.201388	0.0890923	7.83132	1.48453e-10	1.6056e-07	13.9081	0.0749598	0.276348	0.201388	1	226624786	R	II		IGR	opensea
cg07185677	0.526161	0.160375	7.83042	1.4896e-10	1.6078e-07	13.9048	0.123452	0.649612	0.526161	5	126447126	R	II		IGR	opensea
cg04100967	0.624304	0.195232	7.83016	1.49104e-10	1.6078e-07	13.9038	0.151422	0.775725	0.624304	22	42752683	R	II		IGR	opensea
cg01143547	0.386279	0.215358	7.82946	1.49499e-10	1.60965e-07	13.9013	0.188251	0.57453	0.386279	6	41903527	R	I	CCND3	3'UTR	opensea
cg13362291	0.517321	0.195825	7.82727	1.50747e-10	1.61824e-07	13.8932	0.159522	0.676843	0.517321	3	145894974	F	II		IGR	opensea
cg18330536	-0.453963	0.86538	-7.82453	1.52321e-10	1.62647e-07	13.8831	0.897237	0.443274	-0.453963	7	23327266	R	II		IGR	opensea
cg07206827	0.508451	0.148031	7.82451	1.5233e-10	1.62647e-07	13.883	0.112351	0.620802	0.508451	1	151778404	R	II	LINGO4	TSS1500	opensea
cg24471541	0.48156	0.155976	7.82437	1.52413e-10	1.62647e-07	13.8825	0.122182	0.603742	0.48156	14	69948661	R	II		IGR	shore
cg07323142	0.409023	0.132944	7.82436	1.52418e-10	1.62647e-07	13.8825	0.104241	0.513264	0.409023	5	9947619	R	II		IGR	opensea
cg22201383	0.364827	0.152364	7.82381	1.52736e-10	1.62745e-07	13.8805	0.126762	0.491589	0.364827	1	49153563	R	II	AGBL4	Body	opensea
cg06021611	-0.391811	0.867827	-7.82281	1.53319e-10	1.63125e-07	13.8768	0.895322	0.503511	-0.391811	8	37967201	R	II	ASH2L	5'UTR	shelf
cg14066298	-0.323488	0.851645	-7.82156	1.54049e-10	1.63659e-07	13.8721	0.874346	0.550859	-0.323488	6	30297565	F	I	TRIM39	Body	shelf
cg02759869	0.335629	0.141106	7.82085	1.54464e-10	1.63858e-07	13.8695	0.117553	0.453183	0.335629	3	52738906	R	II	GLT8D1	TSS1500	shore
cg12913175	0.614091	0.198197	7.82023	1.54827e-10	1.64002e-07	13.8672	0.155103	0.769194	0.614091	7	69871719	R	II	AUTS2	Body	opensea
cg06447257	0.293352	0.105198	7.81926	1.55398e-10	1.6414e-07	13.8637	0.0846118	0.377964	0.293352	10	85939310	R	II	C10orf99	Body	opensea
cg25883825	0.200409	0.0710364	7.81923	1.55414e-10	1.6414e-07	13.8636	0.0569726	0.257381	0.200409	22	24594163	R	II		IGR	opensea
cg01402095	0.403606	0.11682	7.81883	1.55647e-10	1.64145e-07	13.8621	0.0884966	0.492103	0.403606	16	68525465	R	II		IGR	opensea
cg22695480	-0.432796	0.837759	-7.81816	1.56044e-10	1.64322e-07	13.8596	0.86813	0.435334	-0.432796	3	30820620	R	II	GADL1	Body	opensea
cg14825251	0.493616	0.155993	7.81696	1.56755e-10	1.64528e-07	13.8552	0.121354	0.61497	0.493616	11	36588432	F	II	RAG1	TSS1500	opensea
cg12568458	-0.222572	0.921994	-7.81677	1.56871e-10	1.64528e-07	13.8545	0.937613	0.71504	-0.222572	16	19589790	R	II	C16orf62	Body	opensea
cg02196386	0.525705	0.171685	7.81668	1.56925e-10	1.64528e-07	13.8542	0.134793	0.660498	0.525705	6	109793534	R	II	ZBTB24	Body	opensea
cg09947625	0.52819	0.171052	7.81559	1.57573e-10	1.64966e-07	13.8502	0.133986	0.662176	0.52819	16	85866942	R	II		IGR	shelf
cg02156723	0.536988	0.16686	7.81469	1.58111e-10	1.65289e-07	13.8468	0.129177	0.666165	0.536988	1	12100631	F	II		IGR	opensea
cg16663424	-0.412792	0.856409	-7.81312	1.59055e-10	1.65794e-07	13.8411	0.885377	0.472585	-0.412792	1	54562396	F	II	TCEANC2	3'UTR	opensea
cg10721834	-0.533326	0.727522	-7.81271	1.59303e-10	1.65812e-07	13.8395	0.764948	0.231622	-0.533326	19	22990066	R	I		IGR	island
cg07963670	0.465912	0.191047	7.8112	1.60217e-10	1.66522e-07	13.834	0.158352	0.624264	0.465912	8	23161764	F	II	LOXL2	Body	opensea
cg26247646	-0.313227	0.843566	-7.80842	1.61913e-10	1.67986e-07	13.8238	0.865547	0.55232	-0.313227	1	10363989	F	I	KIF1B	Body	opensea
cg11262601	-0.282433	0.900741	-7.80813	1.62092e-10	1.67986e-07	13.8227	0.920561	0.638128	-0.282433	8	101259563	F	II		IGR	opensea
cg08237959	0.552492	0.176514	7.80737	1.6256e-10	1.68228e-07	13.8199	0.137742	0.690234	0.552492	3	37615009	R	II	ITGA9	Body	opensea
cg05191013	0.230535	0.0780243	7.80686	1.62878e-10	1.68315e-07	13.818	0.0618464	0.292382	0.230535	13	27571808	R	II		IGR	opensea
cg16691182	0.430803	0.174618	7.80537	1.63796e-10	1.69021e-07	13.8125	0.144386	0.575189	0.430803	1	54445896	F	II		IGR	opensea
cg04460364	-0.379962	0.877213	-7.80373	1.64823e-10	1.69837e-07	13.8064	0.903877	0.523915	-0.379962	17	8370017	F	II	NDEL1	Body	opensea
cg02368508	0.49202	0.147331	7.80321	1.65146e-10	1.69927e-07	13.8045	0.112803	0.604824	0.49202	16	12060182	F	II	TNFRSF17	Body	opensea
cg00188356	0.324327	0.130291	7.80232	1.65705e-10	1.70258e-07	13.8013	0.107531	0.431858	0.324327	2	180139789	F	II		IGR	opensea
cg04930661	0.587833	0.189845	7.80025	1.67013e-10	1.71113e-07	13.7936	0.148593	0.736427	0.587833	10	1531405	R	II	ADARB2	Body	opensea
cg12654595	0.492105	0.182486	7.79765	1.68665e-10	1.7256e-07	13.784	0.147952	0.640057	0.492105	1	22745420	F	II		IGR	opensea
cg04880620	0.413025	0.153727	7.79608	1.69672e-10	1.72973e-07	13.7783	0.124743	0.537768	0.413025	12	113415945	F	II	OAS2	TSS1500	opensea
cg11326860	0.526198	0.1759	7.79577	1.69873e-10	1.72973e-07	13.7771	0.138974	0.665172	0.526198	1	201739359	F	II	RNU6-79P	Body	opensea
cg20782252	-0.242229	0.930922	-7.79522	1.70229e-10	1.72973e-07	13.7751	0.947921	0.705691	-0.242229	7	2153774	R	I	MAD1L1	Body	shore
cg04973399	-0.245342	0.89933	-7.79514	1.70275e-10	1.72973e-07	13.7748	0.916547	0.671205	-0.245342	16	48427925	F	II	MIR5095	Body	opensea
cg03946667	-0.282795	0.887457	-7.79472	1.70551e-10	1.72973e-07	13.7732	0.907302	0.624508	-0.282795	5	135394361	F	I	TGFBI	Body	opensea
cg03816680	0.506989	0.188328	7.79443	1.70737e-10	1.72973e-07	13.7722	0.15275	0.659739	0.506989	11	59928804	R	II		IGR	opensea
cg00659629	0.486128	0.15723	7.79215	1.72221e-10	1.74133e-07	13.7638	0.123116	0.609244	0.486128	9	37300859	F	II	ZCCHC7	Body	opensea
cg04781339	0.4107	0.115759	7.79165	1.72548e-10	1.74133e-07	13.7619	0.0869382	0.497638	0.4107	21	44781686	R	II		IGR	shore
cg02494703	0.456287	0.163329	7.78855	1.74587e-10	1.75867e-07	13.7505	0.131309	0.587596	0.456287	11	64659387	R	II	MIR194-2	TSS1500	shelf
cg25402137	0.28066	0.102987	7.78579	1.76425e-10	1.77222e-07	13.7403	0.083292	0.363952	0.28066	11	67792744	R	II	ALDH3B1	Body	shelf
cg24756689	0.432512	0.127954	7.78336	1.78059e-10	1.78614e-07	13.7314	0.0976018	0.530114	0.432512	2	9900859	R	II		IGR	opensea
cg17885063	0.307937	0.0886652	7.7818	1.79114e-10	1.79422e-07	13.7256	0.0670556	0.374992	0.307937	17	56460127	F	II	RNF43	5'UTR	opensea
cg12105190	0.247145	0.109154	7.77834	1.81483e-10	1.81193e-07	13.7129	0.0918101	0.338956	0.247145	6	30653407	R	II	KIAA1949	Body	shore
cg23189410	-0.624061	0.768826	-7.77811	1.81637e-10	1.81193e-07	13.712	0.81262	0.188559	-0.624061	3	147125712	F	I	ZIC4	TSS1500	shore
cg19800670	-0.430829	0.83323	-7.77641	1.82812e-10	1.82106e-07	13.7058	0.863463	0.432634	-0.430829	1	86081701	R	II		IGR	island
cg24211276	0.63467	0.181438	7.77606	1.8306e-10	1.82106e-07	13.7045	0.1369	0.77157	0.63467	14	100952457	F	II	WDR25	Body	opensea
cg19717347	-0.42998	0.86447	-7.77533	1.83566e-10	1.82358e-07	13.7018	0.894644	0.464664	-0.42998	12	129304956	R	II	SLC15A4	Body	shelf
cg05197247	0.325454	0.106482	7.77466	1.84032e-10	1.82568e-07	13.6993	0.0836436	0.409098	0.325454	2	106502113	F	II	NCK2	Body	shelf
cg04841736	-0.515564	0.8236	-7.77371	1.84697e-10	1.82706e-07	13.6958	0.85978	0.344216	-0.515564	16	527447	R	II	RAB11FIP3	Body	opensea
cg16493540	-0.297216	0.890647	-7.77357	1.84795e-10	1.82706e-07	13.6953	0.911505	0.614289	-0.297216	1	232122826	F	II	DISC1	Body	opensea
cg12966738	-0.365477	0.852417	-7.77192	1.85955e-10	1.82706e-07	13.6892	0.878064	0.512587	-0.365477	5	73399693	F	II		IGR	opensea
cg01923724	-0.382688	0.833841	-7.77173	1.86087e-10	1.82706e-07	13.6885	0.860696	0.478008	-0.382688	1	58864209	R	II		IGR	opensea
cg20964266	-0.320072	0.904168	-7.77103	1.86586e-10	1.82706e-07	13.6859	0.926629	0.606557	-0.320072	14	71462617	F	II	PCNX	Body	opensea
cg11562025	0.398042	0.141437	7.77088	1.8669e-10	1.82706e-07	13.6854	0.113504	0.511546	0.398042	10	14782980	F	II	FAM107B	Body	opensea
cg10012825	0.264799	0.102665	7.77085	1.86711e-10	1.82706e-07	13.6853	0.0840823	0.348882	0.264799	19	52002032	F	II	SIGLEC12	Body	opensea
cg09636163	0.402912	0.134375	7.76923	1.87863e-10	1.83583e-07	13.6793	0.1061	0.509012	0.402912	2	111829360	R	II	ACOXL	Body	opensea
cg13079571	-0.403901	0.885103	-7.76669	1.89679e-10	1.84855e-07	13.6699	0.913447	0.509546	-0.403901	6	30297257	R	II	TRIM39	Body	shelf
cg08342762	0.359891	0.139461	7.76622	1.9002e-10	1.84855e-07	13.6682	0.114206	0.474097	0.359891	17	60797612	F	II	MIR548W	TSS1500	opensea
cg04264560	0.547215	0.198937	7.76507	1.90848e-10	1.84855e-07	13.664	0.160535	0.707751	0.547215	16	27125068	R	II		IGR	shelf
cg22007399	0.386333	0.156085	7.76506	1.90854e-10	1.84855e-07	13.6639	0.128974	0.515307	0.386333	3	192908919	F	II		IGR	opensea
cg16308790	0.441014	0.196459	7.76498	1.90912e-10	1.84855e-07	13.6636	0.16551	0.606524	0.441014	18	77225973	R	I	NFATC1	Body	shore
cg17938212	-0.417116	0.847697	-7.76495	1.90937e-10	1.84855e-07	13.6635	0.876969	0.459852	-0.417116	4	122606617	F	II	ANXA5	Body	opensea
cg04425551	-0.40707	0.848631	-7.764	1.91626e-10	1.85048e-07	13.66	0.877197	0.470128	-0.40707	6	30297338	F	II	TRIM39	Body	shelf
cg08119046	0.481537	0.149506	7.76364	1.91889e-10	1.85048e-07	13.6587	0.115714	0.597251	0.481537	6	14543106	F	II		IGR	opensea
cg23077820	-0.638531	0.779998	-7.76357	1.91934e-10	1.85048e-07	13.6584	0.824807	0.186276	-0.638531	2	223154176	F	II	PAX3	Body	shore
cg17366166	-0.420518	0.884401	-7.76317	1.92231e-10	1.85086e-07	13.6569	0.913911	0.493393	-0.420518	11	943077	F	II	AP2A2	Body	shore
cg17576228	0.325875	0.109616	7.762	1.93081e-10	1.85655e-07	13.6527	0.086748	0.412623	0.325875	19	17638351	R	II	FAM129C	Body	opensea
cg09626678	0.366125	0.130246	7.76137	1.93544e-10	1.85853e-07	13.6503	0.104553	0.470678	0.366125	2	9920169	R	II		IGR	opensea
cg16790847	-0.509332	0.703896	-7.75832	1.95796e-10	1.87765e-07	13.6391	0.739638	0.230306	-0.509332	3	147123429	R	II	ZIC4	5'UTR	shelf
cg20972887	0.469689	0.188684	7.75757	1.96353e-10	1.87888e-07	13.6363	0.155723	0.625412	0.469689	20	46599662	F	II		IGR	opensea
cg03043972	0.536698	0.171536	7.75662	1.97069e-10	1.88077e-07	13.6328	0.133873	0.670571	0.536698	22	35902994	F	II		IGR	opensea
cg09966309	0.503528	0.182537	7.75648	1.97168e-10	1.88077e-07	13.6323	0.147202	0.65073	0.503528	6	166954739	R	II	RPS6KA2	Body	opensea
cg26109791	-0.475378	0.741535	-7.75536	1.9801e-10	1.8863e-07	13.6282	0.774895	0.299517	-0.475378	17	74666671	R	II	LOC105274304	TSS1500	shore
cg12341727	-0.251782	0.922542	-7.75367	1.99282e-10	1.89591e-07	13.6219	0.94021	0.688429	-0.251782	18	12625271	R	II	SPIRE1	Body	opensea
cg08451313	0.542057	0.186478	7.74909	2.02778e-10	1.92388e-07	13.605	0.148439	0.690496	0.542057	19	35975802	R	II		IGR	opensea
cg18956689	0.439503	0.159433	7.74877	2.03025e-10	1.92388e-07	13.6039	0.128591	0.568094	0.439503	9	94609811	F	II	ROR2	Body	opensea
cg21656960	0.49939	0.164921	7.74536	2.05669e-10	1.94381e-07	13.5913	0.129876	0.629266	0.49939	11	2415887	F	II	CD81	Body	shore
cg06387582	0.369478	0.128854	7.74467	2.06206e-10	1.94557e-07	13.5887	0.102926	0.472404	0.369478	17	1084653	R	II	ABR	TSS1500	shore
cg15258682	-0.432424	0.829815	-7.74443	2.06396e-10	1.94557e-07	13.5878	0.86016	0.427736	-0.432424	8	41448141	F	II	AGPAT6	5'UTR	opensea
cg00225858	-0.379826	0.848586	-7.74393	2.06788e-10	1.94671e-07	13.586	0.87524	0.495414	-0.379826	16	84223841	R	II	ADAD2	TSS1500	shore
cg06527213	-0.342503	0.828988	-7.74283	2.07647e-10	1.95225e-07	13.582	0.853024	0.510521	-0.342503	15	86315211	R	II	KLHL25	5'UTR	shelf
cg25330665	0.369154	0.0958213	7.74219	2.08154e-10	1.95446e-07	13.5796	0.0699157	0.43907	0.369154	7	69922036	F	II	AUTS2	Body	opensea
cg16047279	0.264641	0.0934283	7.74041	2.09561e-10	1.96511e-07	13.5731	0.074857	0.339498	0.264641	17	38717242	F	I	CCR7	Body	opensea
cg12782180	-0.485208	0.743269	-7.73485	2.14035e-10	2.00444e-07	13.5525	0.777319	0.292111	-0.485208	7	127880932	F	I	LEP	TSS1500	island
cg09208331	0.419923	0.179921	7.73436	2.14435e-10	2.00558e-07	13.5507	0.150453	0.570375	0.419923	21	44864004	F	II		IGR	island
cg18932687	0.380335	0.129597	7.73307	2.15485e-10	2.01125e-07	13.546	0.102907	0.483242	0.380335	10	129986003	F	II		IGR	opensea
cg00449763	0.556086	0.180828	7.73293	2.156e-10	2.01125e-07	13.5454	0.141805	0.697891	0.556086	12	31559410	F	II	DENND5B	Body	opensea
cg08059719	0.447096	0.146305	7.73184	2.16491e-10	2.01578e-07	13.5414	0.11493	0.562026	0.447096	12	122444450	F	II		IGR	opensea
cg10293217	0.311868	0.0883557	7.73165	2.16646e-10	2.01578e-07	13.5407	0.0664703	0.378338	0.311868	17	42678919	R	II		IGR	opensea
cg02891046	-0.241382	0.93549	-7.73043	2.17657e-10	2.02256e-07	13.5362	0.952429	0.711046	-0.241382	13	47233721	F	II	LRCH1	Body	opensea
cg01450302	0.530284	0.172939	7.72946	2.18456e-10	2.02737e-07	13.5327	0.135726	0.666011	0.530284	18	30383679	R	II		IGR	opensea
cg12260811	0.471137	0.185166	7.72859	2.19176e-10	2.02869e-07	13.5295	0.152104	0.623241	0.471137	16	79115817	R	II	WWOX	Body	opensea
cg13315172	0.451942	0.176374	7.72846	2.19288e-10	2.02869e-07	13.529	0.144659	0.596601	0.451942	10	17471415	R	II	ST8SIA6	Body	opensea
cg25836146	0.349942	0.13579	7.72827	2.19445e-10	2.02869e-07	13.5283	0.111233	0.461175	0.349942	13	61186945	R	II		IGR	opensea
cg15479997	0.436906	0.149796	7.72767	2.19942e-10	2.03068e-07	13.5261	0.119136	0.556042	0.436906	22	37441214	F	II		IGR	opensea
cg01828742	0.419316	0.184972	7.72561	2.21674e-10	2.04404e-07	13.5184	0.155547	0.574863	0.419316	1	230305461	R	II	GALNT2	Body	opensea
cg08633479	-0.322528	0.819147	-7.72314	2.23759e-10	2.06063e-07	13.5093	0.84178	0.519252	-0.322528	19	57630524	F	I	USP29	TSS1500	island
cg12739216	0.293309	0.125936	7.72169	2.24996e-10	2.06937e-07	13.504	0.105353	0.398662	0.293309	12	131706350	R	II		IGR	opensea
cg11703639	0.448183	0.161375	7.72133	2.25304e-10	2.06955e-07	13.5027	0.129924	0.578107	0.448183	14	93203599	R	II	LGMN	5'UTR	opensea
cg00534502	0.288766	0.0867826	7.71975	2.26655e-10	2.07931e-07	13.4969	0.0665184	0.355284	0.288766	17	80822180	F	II	TBCD	Body	shelf
cg05954609	0.539332	0.175918	7.717	2.2903e-10	2.09451e-07	13.4867	0.13807	0.677402	0.539332	5	60693289	F	II	ZSWIM6	Body	opensea
cg07959027	0.579236	0.185429	7.71682	2.29185e-10	2.09451e-07	13.4861	0.14478	0.724017	0.579236	8	11351835	R	II	BLK	1stExon	opensea
cg20718469	0.573726	0.192794	7.71457	2.3115e-10	2.10954e-07	13.4778	0.152532	0.726258	0.573726	2	9280848	R	II		IGR	opensea
cg24992236	0.476302	0.176197	7.71427	2.31416e-10	2.10954e-07	13.4766	0.142772	0.619074	0.476302	14	101536808	F	II	MEG9	Body	opensea
cg12336537	0.231819	0.0831539	7.71182	2.33576e-10	2.12653e-07	13.4676	0.0668859	0.298705	0.231819	17	46848392	F	II	TTLL6	Body	opensea
cg00433709	0.524886	0.183104	7.71142	2.33933e-10	2.12708e-07	13.4661	0.14627	0.671156	0.524886	16	75107666	F	II	ZNRF1	Body	opensea
cg27012129	0.429026	0.133575	7.70934	2.35785e-10	2.13989e-07	13.4585	0.103468	0.532494	0.429026	2	9852450	F	II		IGR	opensea
cg02004851	-0.522831	0.69875	-7.70857	2.36476e-10	2.13989e-07	13.4556	0.735439	0.212609	-0.522831	5	140207460	F	I	PCDHA2	Body	shore
cg13827487	-0.24215	0.865355	-7.70855	2.36498e-10	2.13989e-07	13.4555	0.882348	0.640198	-0.24215	7	2705311	R	II		IGR	shelf
cg24125828	-0.539691	0.78584	-7.70851	2.36531e-10	2.13989e-07	13.4554	0.823714	0.284022	-0.539691	6	32117049	R	I	PRRT1	Body	island
cg14484016	0.566054	0.174627	7.70734	2.37584e-10	2.14671e-07	13.4511	0.134904	0.700958	0.566054	1	180915632	F	II		IGR	opensea
cg01498832	-0.411216	0.860633	-7.70653	2.38319e-10	2.15065e-07	13.4481	0.88949	0.478275	-0.411216	17	78682934	R	II	RPTOR	Body	opensea
cg09020199	-0.37325	0.828094	-7.70609	2.38716e-10	2.15154e-07	13.4465	0.854287	0.481038	-0.37325	6	30297320	F	II	TRIM39	Body	shelf
cg11042653	-0.315928	0.854148	-7.70574	2.39029e-10	2.15166e-07	13.4452	0.876318	0.56039	-0.315928	1	54845827	F	II	SSBP3	Body	opensea
cg02006035	0.382525	0.163415	7.70461	2.4006e-10	2.15824e-07	13.441	0.136571	0.519096	0.382525	9	118859925	F	II		IGR	opensea
cg26604499	0.460339	0.139729	7.70344	2.41124e-10	2.1651e-07	13.4367	0.107425	0.567764	0.460339	16	72048138	F	II	DHODH	Body	opensea
cg18131582	0.556048	0.184586	7.70302	2.41511e-10	2.16587e-07	13.4352	0.145565	0.701613	0.556048	1	183912305	R	II	GLT25D2	Body	opensea
cg23708725	-0.252009	0.848559	-7.70158	2.42832e-10	2.17501e-07	13.4299	0.866244	0.614235	-0.252009	18	10922	R	II	LOC102723376	TSS1500	shore
cg17925084	-0.218352	0.919466	-7.70089	2.43471e-10	2.178e-07	13.4273	0.934789	0.716437	-0.218352	14	104152323	F	II	KLC1	Body	opensea
cg21005412	-0.362967	0.891245	-7.70056	2.43772e-10	2.178e-07	13.4261	0.916716	0.553749	-0.362967	2	29149902	F	II	WDR43	Body	opensea
cg19003116	0.480595	0.160607	7.69975	2.44527e-10	2.18203e-07	13.4231	0.126881	0.607476	0.480595	18	10476680	R	II	APCDD1	Body	opensea
cg09966085	0.334182	0.0876403	7.6975	2.46629e-10	2.1955e-07	13.4148	0.064189	0.398371	0.334182	18	42588939	R	II	SETBP1	Body	opensea
cg17478979	-0.533491	0.74058	-7.69748	2.46647e-10	2.1955e-07	13.4147	0.778018	0.244526	-0.533491	6	149772150	R	I	ZC3H12D	Body	island
cg00517080	0.486114	0.129993	7.69681	2.47267e-10	2.19831e-07	13.4123	0.0958796	0.581994	0.486114	11	134098583	F	II	VPS26B	Body	shelf
cg21685427	-0.291727	0.895511	-7.69632	2.47735e-10	2.19975e-07	13.4104	0.915983	0.624256	-0.291727	20	42187356	F	II	SGK2	TSS1500	opensea
cg08442823	0.376006	0.154317	7.69577	2.48249e-10	2.2003e-07	13.4084	0.12793	0.503936	0.376006	11	45951803	F	II	PHF21A	3'UTR	opensea
cg07436286	0.615354	0.195782	7.69524	2.48749e-10	2.2003e-07	13.4065	0.152599	0.767953	0.615354	3	194016464	F	II		IGR	shore
cg06616903	0.634434	0.193881	7.69475	2.49212e-10	2.2003e-07	13.4046	0.149359	0.783793	0.634434	1	172788029	F	II		IGR	opensea
cg06643849	-0.317632	0.813629	-7.69474	2.49218e-10	2.2003e-07	13.4046	0.835919	0.518288	-0.317632	19	57742421	R	I	AURKC	5'UTR	island
cg24094501	0.496515	0.202021	7.69463	2.49327e-10	2.2003e-07	13.4042	0.167177	0.663693	0.496515	16	4227178	F	II		IGR	opensea
cg20229920	-0.226222	0.885861	-7.69325	2.50632e-10	2.20641e-07	13.3991	0.901736	0.675514	-0.226222	11	116858679	F	II	SIK3	Body	opensea
cg24521842	0.577283	0.190178	7.69278	2.51086e-10	2.20716e-07	13.3974	0.149667	0.72695	0.577283	4	102728861	R	II	BANK1	Body	opensea
cg00272608	-0.481562	0.874191	-7.69252	2.51332e-10	2.20716e-07	13.3964	0.907985	0.426423	-0.481562	17	25886429	R	II	KSR1	5'UTR	opensea
cg01956976	-0.631371	0.720583	-7.69196	2.51868e-10	2.20917e-07	13.3943	0.76489	0.133518	-0.631371	1	34642502	F	I	C1orf94	TSS200	island
cg07571745	0.313241	0.0980666	7.69147	2.52334e-10	2.21056e-07	13.3925	0.0760848	0.389325	0.313241	1	32715428	F	II	LCK	TSS1500	shore
cg12646945	0.406173	0.128204	7.69076	2.53019e-10	2.21386e-07	13.3899	0.0997007	0.505874	0.406173	17	70507020	F	II	LINC00673	Body	opensea
cg15248119	0.311006	0.0834097	7.68959	2.54137e-10	2.21533e-07	13.3856	0.0615847	0.37259	0.311006	4	146220964	R	II		IGR	opensea
cg13997435	0.459595	0.17512	7.68947	2.54252e-10	2.21533e-07	13.3852	0.142867	0.602462	0.459595	1	153538406	R	II	S100A2	TSS200	opensea
cg05926722	-0.690447	0.75914	-7.68933	2.5439e-10	2.21533e-07	13.3847	0.807592	0.117145	-0.690447	14	26674202	R	II		IGR	island
cg12711771	0.618853	0.220653	7.68837	2.55317e-10	2.22047e-07	13.3811	0.177225	0.796078	0.618853	14	101441789	F	II	SNORD114-18	TSS1500	opensea
cg17364865	-0.317954	0.792717	-7.68778	2.55891e-10	2.22258e-07	13.3789	0.815029	0.497076	-0.317954	3	121380361	F	II	HCLS1	TSS1500	opensea
cg02901923	0.477948	0.165867	7.68717	2.56487e-10	2.22258e-07	13.3767	0.132327	0.610274	0.477948	8	30163341	R	II		IGR	opensea
cg08220243	-0.252265	0.937741	-7.68644	2.57198e-10	2.22586e-07	13.374	0.955444	0.703179	-0.252265	22	50499398	R	II	MLC1	3'UTR	shelf
cg13283952	-0.581595	0.779576	-7.68615	2.57485e-10	2.22586e-07	13.3729	0.82039	0.238795	-0.581595	2	121412005	F	I		IGR	island
cg18469231	-0.387542	0.890326	-7.68427	2.59322e-10	2.2378e-07	13.366	0.917522	0.52998	-0.387542	1	151931590	R	II		IGR	opensea
cg05562608	-0.38942	0.846702	-7.68411	2.59488e-10	2.2378e-07	13.3654	0.874029	0.484609	-0.38942	17	56343534	F	II	LPO	Body	opensea
cg07646362	-0.285393	0.858849	-7.68289	2.60687e-10	2.24277e-07	13.3609	0.878877	0.593484	-0.285393	16	34208469	R	I		IGR	island
cg25281677	0.293231	0.123373	7.68086	2.62707e-10	2.25744e-07	13.3534	0.102795	0.396026	0.293231	11	57248038	F	II		IGR	shore
cg13391621	0.618113	0.206571	7.68027	2.63294e-10	2.25978e-07	13.3512	0.163194	0.781307	0.618113	20	57702703	R	II		IGR	opensea
cg10264003	0.303859	0.0964129	7.67964	2.63921e-10	2.26247e-07	13.3489	0.0750895	0.378949	0.303859	11	110198965	F	II		IGR	opensea
cg20789677	-0.330697	0.751678	-7.6791	2.64465e-10	2.26443e-07	13.3469	0.774885	0.444188	-0.330697	6	45116287	R	II	SUPT3H	Body	opensea
cg11698333	0.385106	0.112749	7.67692	2.66658e-10	2.2805e-07	13.3389	0.0857244	0.47083	0.385106	5	158479825	R	II	EBF1	Body	shore
cg06426908	0.440729	0.147939	7.67567	2.67934e-10	2.2879e-07	13.3343	0.117011	0.55774	0.440729	5	173522480	R	II	HMP19	Body	opensea
cg19382647	0.364914	0.118499	7.67544	2.6816e-10	2.2879e-07	13.3334	0.0928915	0.457805	0.364914	6	14095877	R	II		IGR	opensea
cg01425249	-0.420828	0.875285	-7.67493	2.68685e-10	2.28966e-07	13.3315	0.904817	0.483989	-0.420828	1	35915735	F	II	KIAA0319L	Body	opensea
cg27491040	0.41719	0.186442	7.67392	2.69712e-10	2.2957e-07	13.3278	0.157165	0.574355	0.41719	5	1313825	R	II		IGR	opensea
cg07083307	0.506215	0.134601	7.67359	2.70058e-10	2.29592e-07	13.3266	0.0990767	0.605292	0.506215	19	44108018	R	II		IGR	opensea
cg14613833	0.44338	0.172631	7.67296	2.70705e-10	2.29853e-07	13.3243	0.141517	0.584897	0.44338	20	31918374	F	II		IGR	opensea
cg20280057	-0.350298	0.893358	-7.67242	2.71252e-10	2.29853e-07	13.3223	0.91794	0.567642	-0.350298	13	96366367	F	II	DNAJC3	Body	opensea
cg00175395	0.214369	0.0812813	7.67235	2.71324e-10	2.29853e-07	13.322	0.0662379	0.280607	0.214369	6	4610744	R	II	KU-MEL-3	TSS200	opensea
cg10955607	0.559191	0.189607	7.67168	2.72024e-10	2.29905e-07	13.3195	0.150366	0.709557	0.559191	15	92408074	R	II	SLCO3A1	Body	opensea
cg06815311	-0.40408	0.853234	-7.66928	2.74508e-10	2.31731e-07	13.3107	0.881591	0.477511	-0.40408	17	49309456	F	II	MBTD1	5'UTR	opensea
cg01411154	0.513544	0.186474	7.66783	2.76022e-10	2.32693e-07	13.3053	0.150436	0.663979	0.513544	9	17863377	F	II		IGR	opensea
cg16147976	0.547948	0.212333	7.66743	2.76448e-10	2.32693e-07	13.3038	0.17388	0.721829	0.547948	20	31914257	R	II		IGR	opensea
cg01791778	-0.294536	0.848877	-7.66727	2.76617e-10	2.32693e-07	13.3033	0.869547	0.575011	-0.294536	2	583901	F	II		IGR	shore
cg13810114	-0.302091	0.861218	-7.66664	2.77273e-10	2.32972e-07	13.301	0.882417	0.580326	-0.302091	12	26267890	F	II		IGR	shore
cg15415194	0.482568	0.15311	7.66331	2.80798e-10	2.3511e-07	13.2887	0.119245	0.601814	0.482568	8	859154	F	II		IGR	opensea
cg10530376	0.26733	0.092262	7.6616	2.82625e-10	2.35911e-07	13.2824	0.073502	0.340832	0.26733	3	144984172	F	II		IGR	opensea
cg01715572	0.45708	0.147025	7.6615	2.82738e-10	2.35911e-07	13.282	0.114949	0.572029	0.45708	2	232093057	R	II	ARMC9	Body	opensea
cg04049253	-0.299696	0.843256	-7.66068	2.83622e-10	2.36373e-07	13.279	0.864288	0.564592	-0.299696	11	113958706	R	II	ZBTB16	Body	opensea
cg06340516	0.434425	0.174158	7.65945	2.84947e-10	2.36953e-07	13.2744	0.143672	0.578098	0.434425	7	1687244	F	II		IGR	shore
cg21999229	0.498884	0.165211	7.65928	2.85129e-10	2.36953e-07	13.2738	0.130202	0.629085	0.498884	6	31540014	F	I	LTA	TSS200	opensea
cg25192207	-0.395603	0.878515	-7.65912	2.85306e-10	2.36953e-07	13.2732	0.906277	0.510674	-0.395603	4	1939928	F	II	WHSC1	Body	opensea
cg15711642	-0.425845	0.841547	-7.65768	2.86863e-10	2.37933e-07	13.2679	0.871431	0.445586	-0.425845	6	111099779	R	II	CDK19	5'UTR	opensea
cg01410116	0.276115	0.0784823	7.65734	2.87234e-10	2.37933e-07	13.2667	0.0591058	0.335221	0.276115	6	2859460	R	II	SERPINB9P1	Body	opensea
cg18095675	-0.31838	0.91431	-7.65701	2.87598e-10	2.37933e-07	13.2654	0.936653	0.618273	-0.31838	3	197272311	R	II	BDH1	Body	opensea
cg13687887	0.577567	0.168606	7.65587	2.88851e-10	2.3852e-07	13.2612	0.128075	0.705642	0.577567	5	158179519	R	II	EBF1	Body	opensea
cg26209169	0.265934	0.0779858	7.65422	2.90663e-10	2.39742e-07	13.2551	0.0593238	0.325257	0.265934	5	1316264	R	II		IGR	opensea
cg05317415	0.594825	0.205875	7.65211	2.92996e-10	2.41389e-07	13.2474	0.164133	0.758958	0.594825	10	18746120	R	II	CACNB2	Body	opensea
cg06571273	-0.358478	0.864722	-7.65062	2.94667e-10	2.42451e-07	13.2418	0.889879	0.531401	-0.358478	7	139108026	F	II	LOC100129148	Body	opensea
cg04903759	-0.443657	0.864383	-7.65035	2.94959e-10	2.42451e-07	13.2409	0.895517	0.45186	-0.443657	3	167238645	F	II	WDR49	Body	opensea
cg12809925	0.361876	0.12682	7.64921	2.96239e-10	2.43225e-07	13.2367	0.101425	0.463301	0.361876	1	8042702	R	II	PARK7	Body	opensea
cg23872046	0.335474	0.123707	7.64634	2.99487e-10	2.45536e-07	13.2261	0.100165	0.435639	0.335474	14	95794468	R	II	LOC101929080	TSS1500	opensea
cg21769463	-0.313366	0.908095	-7.6461	2.99765e-10	2.45536e-07	13.2252	0.930086	0.616719	-0.313366	7	41046414	R	II		IGR	opensea
cg03443988	0.316635	0.138239	7.64535	3.00615e-10	2.45536e-07	13.2224	0.116019	0.432654	0.316635	2	8717199	R	II	LOC101929567	Body	opensea
cg02571397	0.673902	0.203774	7.64506	3.00945e-10	2.45536e-07	13.2213	0.156483	0.830385	0.673902	11	76386060	F	II		IGR	shelf
cg11084715	0.419013	0.159169	7.64502	3.0099e-10	2.45536e-07	13.2212	0.129765	0.548778	0.419013	3	38842751	R	II		IGR	opensea
cg13130930	0.473908	0.194348	7.64493	3.01102e-10	2.45536e-07	13.2208	0.161091	0.635	0.473908	2	197278875	R	II	HECW2	Body	opensea
cg24840300	-0.294964	0.856201	-7.64369	3.02522e-10	2.4597e-07	13.2163	0.8769	0.581936	-0.294964	19	812517	R	I	LPPR3	3'UTR	island
cg18799946	0.656625	0.206144	7.64368	3.02525e-10	2.4597e-07	13.2162	0.160065	0.81669	0.656625	20	19933704	R	II	RIN2	Body	opensea
cg26583584	0.550229	0.171758	7.64346	3.0278e-10	2.4597e-07	13.2154	0.133145	0.683374	0.550229	11	75291101	F	II		IGR	shelf
cg09039287	0.343023	0.144552	7.64298	3.03339e-10	2.4597e-07	13.2136	0.12048	0.463503	0.343023	2	151153188	F	II		IGR	opensea
cg19434889	0.515909	0.186178	7.64284	3.03494e-10	2.4597e-07	13.2131	0.149974	0.665883	0.515909	15	69026273	F	II		IGR	opensea
cg08286700	-0.269789	0.913236	-7.64242	3.03985e-10	2.4597e-07	13.2116	0.932169	0.662379	-0.269789	2	31178783	F	II	GALNT14	ExonBnd	opensea
cg23683853	0.652326	0.209246	7.64211	3.04333e-10	2.4597e-07	13.2105	0.163469	0.815795	0.652326	6	73886830	F	II	KCNQ5	Body	opensea
cg00105570	0.482937	0.166077	7.64208	3.0437e-10	2.4597e-07	13.2103	0.132187	0.615124	0.482937	11	36588429	F	II	RAG1	TSS1500	opensea
cg20719875	0.569743	0.198039	7.64123	3.05359e-10	2.46492e-07	13.2072	0.158057	0.7278	0.569743	3	113704441	R	II	KIAA1407	Body	opensea
cg11826104	-0.331918	0.889962	-7.63961	3.07241e-10	2.47476e-07	13.2012	0.913255	0.581337	-0.331918	15	25650611	R	II	UBE3A	Body	opensea
cg08347063	-0.41939	0.861379	-7.63959	3.07266e-10	2.47476e-07	13.2011	0.890809	0.47142	-0.41939	9	3257092	F	II	RFX3	Body	opensea
cg22528063	-0.320205	0.894583	-7.63909	3.07849e-10	2.47668e-07	13.1993	0.917054	0.596849	-0.320205	9	127114914	R	II	LOC100129034	TSS1500	opensea
cg20331390	0.314271	0.111321	7.63795	3.09186e-10	2.48215e-07	13.1951	0.0892664	0.403538	0.314271	19	36716187	R	II	ZNF146	5'UTR	opensea
cg02337413	0.540804	0.193673	7.63792	3.09218e-10	2.48215e-07	13.195	0.155722	0.696525	0.540804	2	222708853	R	II		IGR	opensea
cg17336744	-0.266625	0.889626	-7.63693	3.10379e-10	2.48869e-07	13.1913	0.908337	0.641712	-0.266625	1	6034818	R	II	NPHP4	Body	opensea
cg27043769	0.395302	0.140943	7.6346	3.13147e-10	2.50808e-07	13.1827	0.113203	0.508505	0.395302	16	11875806	R	II	ZC3H7A	Body	opensea
cg18941346	0.33704	0.151323	7.63322	3.14782e-10	2.51838e-07	13.1776	0.127671	0.464712	0.33704	20	31877798	R	II	BPIFB1	ExonBnd	opensea
cg07195748	-0.411233	0.837453	-7.63264	3.15486e-10	2.52066e-07	13.1755	0.866311	0.455078	-0.411233	8	126503599	R	II		IGR	opensea
cg09608765	0.211033	0.0874342	7.6324	3.15769e-10	2.52066e-07	13.1746	0.0726248	0.283658	0.211033	3	45636137	F	II	LIMD1	TSS200	shore
cg03105395	0.420332	0.141331	7.63152	3.16821e-10	2.52626e-07	13.1714	0.111834	0.532166	0.420332	10	11191891	R	II	CELF2	Body	opensea
cg13780249	0.590844	0.205243	7.63118	3.17234e-10	2.52665e-07	13.1701	0.16378	0.754624	0.590844	3	52844371	R	II		IGR	opensea
cg00314454	0.344261	0.109731	7.6309	3.17573e-10	2.52665e-07	13.1691	0.0855727	0.429834	0.344261	13	74637451	R	II	KLF12	5'UTR	opensea
cg07696137	0.250312	0.0921328	7.63038	3.18196e-10	2.52726e-07	13.1672	0.074567	0.324879	0.250312	8	23144884	R	II	R3HCC1	TSS1500	shore
cg07014349	0.500265	0.229922	7.62982	3.18876e-10	2.52726e-07	13.1651	0.194816	0.695081	0.500265	1	35220521	R	II	GJB5	TSS200	opensea
cg17886399	-0.215494	0.89083	-7.62918	3.19653e-10	2.52726e-07	13.1627	0.905952	0.690458	-0.215494	3	62362660	F	I		IGR	island
cg01096847	0.559982	0.197105	7.62917	3.19659e-10	2.52726e-07	13.1627	0.157808	0.71779	0.559982	12	1910587	F	II	CACNA2D4	Body	shelf
cg03125765	0.364744	0.128002	7.62908	3.19772e-10	2.52726e-07	13.1624	0.102406	0.467149	0.364744	22	30686808	F	II	GATSL3	TSS1500	shore
cg14379422	0.386562	0.134594	7.62905	3.19806e-10	2.52726e-07	13.1623	0.107467	0.494029	0.386562	12	102138003	R	II		IGR	opensea
cg05600164	-0.426328	0.825944	-7.6288	3.20109e-10	2.52726e-07	13.1613	0.855862	0.429534	-0.426328	8	38259904	F	II	LETM2	Body	opensea
cg02930239	-0.239793	0.878438	-7.62832	3.20694e-10	2.5278e-07	13.1596	0.895265	0.655473	-0.239793	3	138763670	R	I	PRR23C	1stExon	island
cg12197357	0.399035	0.109495	7.62814	3.20918e-10	2.5278e-07	13.1589	0.0814925	0.480527	0.399035	1	228930267	R	II		IGR	opensea
cg01880551	-0.47035	0.873053	-7.62788	3.21232e-10	2.5278e-07	13.1579	0.90606	0.43571	-0.47035	5	1478347	R	II	LPCAT1	Body	opensea
cg20213416	-0.555022	0.71148	-7.62741	3.21813e-10	2.52961e-07	13.1562	0.750429	0.195408	-0.555022	11	30037943	R	I	KCNA4	5'UTR	island
cg20003499	-0.232	0.940607	-7.62638	3.23068e-10	2.53396e-07	13.1524	0.956887	0.724888	-0.232	7	97755792	F	II	LMTK2	Body	opensea
cg01685380	0.512645	0.142843	7.62638	3.23072e-10	2.53396e-07	13.1524	0.106868	0.619513	0.512645	3	16562674	F	II		IGR	opensea
cg21921904	0.349006	0.103067	7.6242	3.25759e-10	2.55118e-07	13.1443	0.0785751	0.427581	0.349006	7	6274091	F	II	CYTH3	Body	opensea
cg19808047	0.312773	0.121137	7.62376	3.26304e-10	2.55118e-07	13.1427	0.0991878	0.411961	0.312773	17	75241555	F	II		IGR	shore
cg01153498	0.284178	0.105108	7.62373	3.26332e-10	2.55118e-07	13.1426	0.0851654	0.369344	0.284178	2	17936530	R	II	SMC6	TSS1500	shore
cg25256099	0.438805	0.132053	7.62235	3.28055e-10	2.55632e-07	13.1375	0.10126	0.540065	0.438805	17	79484960	F	II		IGR	shore
cg23235865	0.492728	0.156589	7.62085	3.29927e-10	2.56719e-07	13.132	0.122011	0.614739	0.492728	17	26828182	F	II		IGR	opensea
cg11212186	0.243707	0.0940915	7.62038	3.30521e-10	2.56719e-07	13.1302	0.0769892	0.320697	0.243707	2	237421606	R	II		IGR	opensea
cg14123900	0.35579	0.0896094	7.61771	3.33883e-10	2.5877e-07	13.1204	0.0646417	0.420432	0.35579	9	92444737	R	II		IGR	opensea
cg12621097	-0.35488	0.850077	-7.61743	3.34241e-10	2.5877e-07	13.1194	0.874981	0.520101	-0.35488	9	88151643	R	II		IGR	opensea
cg01894985	0.410809	0.133689	7.61708	3.34679e-10	2.58831e-07	13.1181	0.10486	0.515669	0.410809	3	123589179	F	II	MYLK	5'UTR	opensea
cg27567319	0.423317	0.116158	7.6159	3.36187e-10	2.59718e-07	13.1137	0.0864512	0.509768	0.423317	4	153001160	R	II		IGR	opensea
cg10776186	-0.336232	0.834858	-7.6152	3.37076e-10	2.60125e-07	13.1111	0.858453	0.522221	-0.336232	13	25875020	F	II	NUPL1	TSS1500	island
cg09501509	-0.460554	0.838629	-7.61343	3.39356e-10	2.61604e-07	13.1046	0.870949	0.410395	-0.460554	6	89745356	F	II		IGR	opensea
cg09377020	0.596166	0.203641	7.61126	3.42161e-10	2.63484e-07	13.0966	0.161805	0.757971	0.596166	12	6334026	R	II	CD9	Body	opensea
cg19437677	-0.336668	0.845384	-7.60998	3.43831e-10	2.64204e-07	13.0919	0.86901	0.532342	-0.336668	1	154127860	R	II	TPM3	3'UTR	opensea
cg18102305	0.49986	0.17387	7.60835	3.45959e-10	2.65555e-07	13.0859	0.138792	0.638652	0.49986	17	80830632	F	II	TBCD	Body	shore
cg19016694	0.267554	0.0927365	7.60802	3.46393e-10	2.65605e-07	13.0846	0.0739608	0.341514	0.267554	17	80821826	F	II	TBCD	Body	shelf
cg14262506	0.426739	0.135254	7.6071	3.47613e-10	2.66256e-07	13.0812	0.105308	0.532047	0.426739	1	23859668	R	II		IGR	shore
cg16919333	0.439727	0.167188	7.60631	3.48653e-10	2.66769e-07	13.0783	0.13633	0.576057	0.439727	13	28108684	R	II		IGR	opensea
cg02266544	0.473715	0.157636	7.60429	3.51335e-10	2.68326e-07	13.0709	0.124393	0.598108	0.473715	8	74904535	R	II	LY96	Body	opensea
cg24524029	-0.233913	0.886359	-7.60387	3.51898e-10	2.68326e-07	13.0693	0.902774	0.668861	-0.233913	20	1808713	F	II		IGR	opensea
cg12657668	0.579603	0.212501	7.60371	3.5212e-10	2.68326e-07	13.0687	0.171827	0.75143	0.579603	3	13129679	R	II		IGR	opensea
cg01466491	0.625594	0.211492	7.60366	3.52179e-10	2.68326e-07	13.0685	0.16759	0.793185	0.625594	19	10523363	R	II		IGR	shelf
cg03431669	0.548008	0.201667	7.60297	3.53111e-10	2.68674e-07	13.066	0.163211	0.711219	0.548008	17	62004942	F	II		IGR	opensea
cg27459803	-0.356544	0.896746	-7.6019	3.54548e-10	2.69274e-07	13.062	0.921767	0.565223	-0.356544	17	36119352	R	II		IGR	opensea
cg05666616	0.677282	0.222063	7.60156	3.54996e-10	2.6933e-07	13.0608	0.174534	0.851816	0.677282	5	78878273	R	II		IGR	opensea
cg06725662	0.531716	0.166701	7.6012	3.55487e-10	2.69419e-07	13.0595	0.129387	0.661103	0.531716	3	101952824	F	II		IGR	opensea
cg12047959	0.359094	0.176108	7.60068	3.56185e-10	2.69663e-07	13.0576	0.150909	0.510002	0.359094	2	241990828	R	II	SNED1	Body	shore
cg02416333	0.506604	0.165522	7.59965	3.57587e-10	2.7044e-07	13.0537	0.129971	0.636575	0.506604	13	22523390	F	II		IGR	opensea
cg14664835	0.319948	0.104839	7.59917	3.58239e-10	2.70602e-07	13.052	0.0823868	0.402335	0.319948	16	85978880	R	II		IGR	shelf
cg11784870	0.543842	0.224298	7.59894	3.58553e-10	2.70602e-07	13.0511	0.186133	0.729975	0.543842	22	33188718	R	II	SYN3	Body	opensea
cg07413155	-0.407546	0.858327	-7.59847	3.59189e-10	2.70798e-07	13.0494	0.886927	0.479381	-0.407546	2	64242795	R	II	VPS54	5'UTR	shelf
cg09221297	0.23572	0.0899153	7.59787	3.60011e-10	2.71133e-07	13.0472	0.0733735	0.309093	0.23572	1	205016193	R	II	CNTN2	5'UTR	opensea
cg03584506	0.384614	0.143026	7.59659	3.6177e-10	2.72173e-07	13.0424	0.116035	0.50065	0.384614	11	39689828	F	II		IGR	opensea
cg10416312	-0.305335	0.865467	-7.59388	3.65507e-10	2.73974e-07	13.0324	0.886894	0.581559	-0.305335	7	6631252	F	II	C7orf26	Body	shore
cg14777763	-0.271594	0.864289	-7.59375	3.65688e-10	2.73974e-07	13.032	0.883348	0.611754	-0.271594	2	191544788	F	II	NAB1	Body	opensea
cg10222359	0.228898	0.0848471	7.59113	3.69353e-10	2.7584e-07	13.0223	0.0687841	0.297682	0.228898	9	131902202	F	II	PPP2R4	Body	opensea
cg17254229	0.567832	0.194734	7.59062	3.7006e-10	2.7584e-07	13.0204	0.154886	0.722718	0.567832	2	121336713	R	II		IGR	shore
cg12591090	-0.289504	0.909147	-7.5906	3.70096e-10	2.7584e-07	13.0203	0.929463	0.63996	-0.289504	7	99954465	R	II	PILRB	TSS1500	opensea
cg07073139	-0.284031	0.887853	-7.5902	3.7066e-10	2.75975e-07	13.0188	0.907785	0.623754	-0.284031	3	195891291	F	II		IGR	opensea
cg12648662	-0.311361	0.883188	-7.5892	3.72068e-10	2.76736e-07	13.0152	0.905038	0.593677	-0.311361	8	29667153	F	II		IGR	opensea
cg08764162	-0.4305	0.878239	-7.58852	3.7303e-10	2.77074e-07	13.0127	0.908449	0.477949	-0.4305	10	31147088	F	II	ZNF438	Body	opensea
cg21812313	0.646913	0.198214	7.58833	3.73292e-10	2.77074e-07	13.012	0.152817	0.79973	0.646913	1	94158618	F	II		IGR	opensea
cg18335796	-0.442634	0.704775	-7.58782	3.74024e-10	2.77331e-07	13.0101	0.735837	0.293203	-0.442634	8	91094472	F	II	CALB1	Body	opensea
cg01899759	-0.354115	0.88893	-7.58627	3.76227e-10	2.78677e-07	13.0044	0.91378	0.559665	-0.354115	10	69678304	R	II		IGR	opensea
cg24452282	0.608136	0.216454	7.58282	3.81196e-10	2.81488e-07	12.9916	0.173778	0.781914	0.608136	6	31542740	R	II	TNF	TSS1500	opensea
cg24411961	-0.541421	0.757497	-7.58146	3.83167e-10	2.82166e-07	12.9866	0.795491	0.25407	-0.541421	1	34642396	R	I	C1orf94	5'UTR	island
cg04048950	0.396445	0.101177	7.58141	3.83233e-10	2.82166e-07	12.9864	0.0733564	0.469802	0.396445	1	203294225	R	II		IGR	shelf
cg17400014	0.433865	0.155986	7.58122	3.83516e-10	2.82166e-07	12.9857	0.125539	0.559404	0.433865	10	89557522	F	II	ATAD1	Body	opensea
cg11520308	0.293801	0.105738	7.58111	3.83683e-10	2.82166e-07	12.9853	0.0851202	0.378921	0.293801	4	40861148	R	II	APBB2	Body	shore
cg15095344	-0.291569	0.808372	-7.58003	3.85257e-10	2.82701e-07	12.9813	0.828833	0.537264	-0.291569	22	51019923	R	II	CHKB-CPT1B	Body	shore
cg18114313	0.5804	0.202439	7.57993	3.85394e-10	2.82701e-07	12.981	0.161709	0.742109	0.5804	7	104614435	R	II		IGR	opensea
cg17207756	0.555457	0.194283	7.5798	3.85591e-10	2.82701e-07	12.9805	0.155303	0.71076	0.555457	17	8768360	F	II	PIK3R6	Body	opensea
cg16998603	0.387487	0.125569	7.57921	3.86457e-10	2.83048e-07	12.9783	0.0983766	0.485864	0.387487	5	6733705	F	II	PAPD7	5'UTR	shelf
cg14199661	-0.234525	0.920673	-7.57796	3.88299e-10	2.83354e-07	12.9737	0.937131	0.702605	-0.234525	11	102389157	F	II		IGR	opensea
cg10535411	0.3724	0.165655	7.57772	3.88655e-10	2.83354e-07	12.9728	0.139522	0.511921	0.3724	20	43937975	R	II	MATN4	TSS1500	shelf
cg13076829	0.554604	0.181889	7.57771	3.88671e-10	2.83354e-07	12.9727	0.14297	0.697574	0.554604	18	45530698	R	II		IGR	shelf
cg27305893	-0.440591	0.859394	-7.57759	3.88845e-10	2.83354e-07	12.9723	0.890312	0.449721	-0.440591	12	57894138	F	II	MARS	Body	opensea
cg05455729	-0.255485	0.903021	-7.57671	3.9014e-10	2.83905e-07	12.9691	0.92095	0.665464	-0.255485	7	3338723	F	II		IGR	shore
cg20979737	0.228792	0.101282	7.57654	3.9039e-10	2.83905e-07	12.9684	0.0852268	0.314019	0.228792	1	244964768	R	II		IGR	opensea
cg08317046	-0.453458	0.814823	-7.5762	3.90902e-10	2.8399e-07	12.9672	0.846644	0.393186	-0.453458	9	101010744	F	II	TBC1D2	Body	opensea
cg13461831	0.627794	0.223879	7.57287	3.95876e-10	2.87313e-07	12.9549	0.179823	0.807617	0.627794	2	1705085	F	II	PXDN	Body	opensea
cg08460812	0.305742	0.0903406	7.57219	3.96897e-10	2.87764e-07	12.9524	0.0688851	0.374627	0.305742	4	109087419	F	II	LOC641518	TSS1500	shore
cg02456062	0.398741	0.122738	7.57034	3.99692e-10	2.89024e-07	12.9456	0.0947559	0.493496	0.398741	17	37912327	F	II		IGR	shore
cg03883300	0.397321	0.157665	7.57025	3.9984e-10	2.89024e-07	12.9452	0.129783	0.527104	0.397321	8	31107434	R	II		IGR	opensea
cg25284252	0.565628	0.189076	7.56807	4.03161e-10	2.91131e-07	12.9372	0.149383	0.715011	0.565628	18	19433356	F	II	MIB1	Body	opensea
cg13596487	-0.403686	0.825095	-7.5652	4.07583e-10	2.93657e-07	12.9266	0.853424	0.449738	-0.403686	4	108929991	R	II	HADH	Body	opensea
cg26724241	0.215395	0.095658	7.56514	4.07665e-10	2.93657e-07	12.9264	0.0805426	0.295938	0.215395	17	80309394	R	II		IGR	opensea
cg06765730	-0.316361	0.919336	-7.56476	4.08255e-10	2.93657e-07	12.925	0.941537	0.625175	-0.316361	3	171874327	R	II	FNDC3B	Body	opensea
cg19815992	0.504269	0.16747	7.56422	4.09106e-10	2.93949e-07	12.9229	0.132083	0.636352	0.504269	1	197032027	R	II	F13B	Body	opensea
cg27016579	0.31255	0.111193	7.56321	4.10667e-10	2.94776e-07	12.9192	0.0892594	0.40181	0.31255	5	168778028	F	II		IGR	opensea
cg16640730	0.338774	0.122271	7.56172	4.13e-10	2.96155e-07	12.9137	0.098497	0.437271	0.338774	7	133662918	R	II	EXOC4	Body	opensea
cg01787439	0.500442	0.184558	7.56079	4.14466e-10	2.96708e-07	12.9103	0.149439	0.649881	0.500442	11	111321252	F	II		IGR	opensea
cg00185034	0.459357	0.151655	7.56071	4.14596e-10	2.96708e-07	12.91	0.119419	0.578777	0.459357	8	8610660	F	II		IGR	opensea
cg14441276	0.395621	0.103245	7.5601	4.15548e-10	2.97094e-07	12.9077	0.0754821	0.471104	0.395621	6	31539735	R	II	LTA	TSS1500	opensea
cg22871707	0.572386	0.19123	7.5591	4.17134e-10	2.97324e-07	12.904	0.151062	0.723448	0.572386	11	126297193	F	II	KIRREL3	Body	opensea
cg13068626	0.41038	0.150852	7.55906	4.17204e-10	2.97324e-07	12.9039	0.122054	0.532433	0.41038	6	99732003	R	II	FAXC	Body	opensea
cg27201843	0.354889	0.123312	7.55894	4.17391e-10	2.97324e-07	12.9034	0.0984075	0.453297	0.354889	19	17638031	F	II	FAM129C	Body	opensea
cg05008854	-0.40768	0.862097	-7.55885	4.17523e-10	2.97324e-07	12.9031	0.890706	0.483027	-0.40768	10	7825899	R	II	KIN	Body	shelf
cg07033604	0.363933	0.162528	7.55844	4.18186e-10	2.97501e-07	12.9016	0.136989	0.500922	0.363933	9	139496919	R	I		IGR	opensea
cg26957356	-0.28677	0.868174	-7.55803	4.18834e-10	2.97667e-07	12.9001	0.888299	0.601529	-0.28677	17	38463355	R	II		IGR	opensea
cg26006351	0.641577	0.182848	7.55752	4.19653e-10	2.97738e-07	12.8982	0.137825	0.779402	0.641577	17	9945702	F	II	GAS7	Body	opensea
cg04496906	0.380868	0.144339	7.55745	4.19762e-10	2.97738e-07	12.8979	0.117612	0.498479	0.380868	8	145101182	F	II	SPATC1	Body	shore
cg06288355	0.615106	0.208895	7.55621	4.21736e-10	2.9876e-07	12.8934	0.16573	0.780835	0.615106	11	36589379	F	II	RAG1	TSS200	opensea
cg05007700	0.413544	0.100163	7.55603	4.22032e-10	2.9876e-07	12.8927	0.071142	0.484686	0.413544	2	105555037	F	II	LOC102724691	Body	opensea
cg20260140	0.533468	0.189167	7.55462	4.24288e-10	3.00062e-07	12.8875	0.151731	0.685198	0.533468	17	18017367	R	II	MYO15A	5'UTR	opensea
cg05772903	0.32915	0.115832	7.5534	4.26262e-10	3.01161e-07	12.883	0.0927341	0.421884	0.32915	18	65296539	R	II	LOC643542	Body	opensea
cg09021647	0.353007	0.14401	7.55293	4.27027e-10	3.01406e-07	12.8813	0.119237	0.472244	0.353007	9	112185169	R	II	PTPN3	Body	opensea
cg24420366	-0.414637	0.845453	-7.55218	4.28241e-10	3.01443e-07	12.8785	0.87455	0.459913	-0.414637	10	3938541	R	II		IGR	opensea
cg21865293	0.520095	0.162099	7.55212	4.28337e-10	3.01443e-07	12.8783	0.125601	0.645696	0.520095	6	164124323	R	II		IGR	opensea
cg12466556	0.241122	0.104731	7.54968	4.32338e-10	3.03849e-07	12.8693	0.0878101	0.328932	0.241122	22	30443509	R	II	HORMAD2-AS1	Body	opensea
cg24499516	-0.289122	0.70393	-7.54952	4.32602e-10	3.03849e-07	12.8687	0.724219	0.435097	-0.289122	20	49638562	R	II	KCNG1	5'UTR	shore
cg26731008	-0.394014	0.698087	-7.54804	4.3504e-10	3.05223e-07	12.8632	0.725738	0.331723	-0.394014	10	124671697	R	II	FAM24A	Body	opensea
cg11749817	-0.422783	0.858716	-7.54775	4.35511e-10	3.05223e-07	12.8621	0.888385	0.465602	-0.422783	20	47576594	F	II	ARFGEF2	Body	opensea
cg19196676	-0.409194	0.826575	-7.54756	4.35831e-10	3.05223e-07	12.8614	0.855291	0.446096	-0.409194	12	45598674	R	II	PLEKHA8P1	Body	opensea
cg10901905	0.626252	0.203064	7.54592	4.38552e-10	3.0683e-07	12.8554	0.159117	0.785368	0.626252	3	66479376	R	II	LRIG1	Body	opensea
cg13562284	0.389009	0.159885	7.54168	4.45676e-10	3.11213e-07	12.8397	0.132587	0.521596	0.389009	11	32110323	R	II		IGR	shelf
cg13468144	-0.3924	0.885247	-7.5412	4.46492e-10	3.11213e-07	12.8379	0.912784	0.520384	-0.3924	17	4081428	F	II	ANKFY1	Body	opensea
cg07592095	0.447732	0.144629	7.54119	4.465e-10	3.11213e-07	12.8379	0.113209	0.560942	0.447732	6	149805596	R	II	ZC3H12D	5'UTR	opensea
cg05285969	0.359409	0.160168	7.54108	4.46693e-10	3.11213e-07	12.8375	0.134946	0.494355	0.359409	12	48287729	R	II	VDR	Body	opensea
cg18825221	0.306782	0.070292	7.54091	4.4698e-10	3.11213e-07	12.8369	0.0487635	0.355545	0.306782	14	68749962	R	II	RAD51L1	Body	opensea
cg20663141	0.20362	0.0642162	7.54009	4.48371e-10	3.1188e-07	12.8339	0.049927	0.253547	0.20362	7	50461750	F	II	IKZF1	Body	opensea
cg24248917	0.281918	0.121688	7.53906	4.50129e-10	3.128e-07	12.8301	0.101904	0.383822	0.281918	17	50613027	F	II		IGR	opensea
cg12254783	0.619794	0.226235	7.53716	4.53397e-10	3.14469e-07	12.823	0.182741	0.802535	0.619794	16	4069548	F	II	ADCY9	Body	opensea
cg21830728	0.452576	0.179403	7.53715	4.53405e-10	3.14469e-07	12.823	0.147644	0.60022	0.452576	17	72600026	R	II		IGR	opensea
cg07766263	-0.591456	0.789076	-7.53574	4.55841e-10	3.15854e-07	12.8178	0.830581	0.239126	-0.591456	3	170303045	R	II	SLC7A14	5'UTR	island
cg27306268	0.52918	0.166635	7.53464	4.57753e-10	3.16852e-07	12.8137	0.1295	0.65868	0.52918	16	84721415	R	II		IGR	opensea
cg27241753	0.327983	0.110585	7.53441	4.58162e-10	3.16852e-07	12.8129	0.0875683	0.415551	0.327983	8	53205926	F	II	ST18	5'UTR	opensea
cg17029023	0.429157	0.194302	7.53305	4.60532e-10	3.18185e-07	12.8079	0.164186	0.593343	0.429157	19	17637740	R	II	FAM129C	Body	opensea
cg07989030	0.564217	0.170307	7.53273	4.61098e-10	3.1827e-07	12.8067	0.130713	0.69493	0.564217	10	98032439	R	II	BLNK	TSS1500	opensea
cg07528723	0.400024	0.144855	7.53235	4.61749e-10	3.18414e-07	12.8053	0.116783	0.516808	0.400024	1	228141304	R	II		IGR	opensea
cg04459437	0.390724	0.13362	7.53102	4.64096e-10	3.19726e-07	12.8004	0.106201	0.496926	0.390724	17	37365365	R	II		IGR	shore
cg04082721	-0.391975	0.785873	-7.52968	4.66467e-10	3.20745e-07	12.7954	0.81338	0.421405	-0.391975	16	85815851	R	II	EMC8	Body	opensea
cg00934800	-0.379096	0.87937	-7.52924	4.67251e-10	3.20977e-07	12.7938	0.905973	0.526878	-0.379096	20	1806293	R	II		IGR	opensea
cg24252430	0.277276	0.0781874	7.52723	4.70821e-10	3.22925e-07	12.7864	0.0587294	0.336005	0.277276	6	14229086	R	II		IGR	opensea
cg21831210	0.48209	0.180199	7.52714	4.70985e-10	3.22925e-07	12.786	0.146369	0.628458	0.48209	2	15454056	R	II	NBAS	Body	opensea
cg27064845	0.402177	0.136418	7.52615	4.72767e-10	3.23813e-07	12.7824	0.108195	0.510372	0.402177	19	48252623	F	II	GLTSCR2	Body	shelf
cg10487428	-0.409079	0.83811	-7.52592	4.73181e-10	3.23813e-07	12.7815	0.866817	0.457738	-0.409079	5	59559218	R	II	PDE4D	5'UTR	opensea
cg04087084	0.251856	0.0807516	7.52447	4.75792e-10	3.2518e-07	12.7762	0.0630775	0.314933	0.251856	15	33615837	F	II	RYR3	Body	opensea
cg19181811	-0.429749	0.846676	-7.52415	4.76367e-10	3.2518e-07	12.775	0.876833	0.447085	-0.429749	6	90981624	F	II	BACH2	5'UTR	opensea
cg15810023	-0.421733	0.877822	-7.52406	4.76535e-10	3.2518e-07	12.7747	0.907417	0.485684	-0.421733	2	198441491	F	II	RFTN2	Body	opensea
cg19307851	-0.258342	0.925524	-7.5238	4.77e-10	3.25189e-07	12.7737	0.943654	0.685311	-0.258342	3	126187091	F	II	ZXDC	Body	opensea
cg25753409	0.318419	0.141358	7.52249	4.79379e-10	3.26488e-07	12.7689	0.119013	0.437432	0.318419	7	68895892	R	II		IGR	opensea
cg09129334	0.394925	0.146588	7.52201	4.80267e-10	3.26488e-07	12.7671	0.118874	0.513799	0.394925	13	111837676	R	II	ARHGEF7	Body	opensea
cg08328727	0.501258	0.187975	7.52173	4.80772e-10	3.26523e-07	12.7661	0.152799	0.654057	0.501258	2	75704065	R	II		IGR	opensea
cg11001890	0.553245	0.167605	7.52106	4.81995e-10	3.27044e-07	12.7636	0.12878	0.682025	0.553245	5	133184202	F	II		IGR	opensea
cg02051599	0.53446	0.197499	7.52059	4.82859e-10	3.27322e-07	12.7619	0.159993	0.694453	0.53446	17	55804630	F	II		IGR	opensea
cg17704154	0.542273	0.244651	7.51997	4.84e-10	3.27786e-07	12.7596	0.206597	0.74887	0.542273	19	718608	R	II	PALM	Body	shore
cg19139704	0.603993	0.210697	7.51939	4.8507e-10	3.28202e-07	12.7574	0.168311	0.772305	0.603993	1	92198231	F	II	TGFBR3	Body	opensea
cg14405813	0.63026	0.227231	7.51909	4.85615e-10	3.28262e-07	12.7563	0.183002	0.813263	0.63026	7	139414573	R	II	HIPK2	Body	shore
cg24529979	-0.416111	0.873895	-7.51812	4.87411e-10	3.29166e-07	12.7527	0.903096	0.486985	-0.416111	19	17249501	F	II	MYO9B	Body	opensea
cg15058033	0.394087	0.169956	7.51642	4.90564e-10	3.30985e-07	12.7465	0.142301	0.536387	0.394087	22	50744372	R	II	PLXNB2	5'UTR	shore
cg05627557	-0.467635	0.825179	-7.5135	4.96046e-10	3.3437e-07	12.7357	0.857995	0.390361	-0.467635	2	37418009	F	II		IGR	opensea
cg25020590	0.260416	0.0945217	7.5127	4.97558e-10	3.34762e-07	12.7327	0.0762469	0.336663	0.260416	5	157029805	F	II		IGR	opensea
cg19254378	-0.4887	0.795561	-7.51173	4.9938e-10	3.35674e-07	12.7292	0.829856	0.341156	-0.4887	12	56425944	F	II	IKZF4	Body	opensea
cg12644285	-0.297733	0.859659	-7.51037	5.01983e-10	3.37109e-07	12.7241	0.880553	0.58282	-0.297733	15	93570953	F	II	CHD2	3'UTR	opensea
cg14716968	0.339479	0.138423	7.50974	5.03187e-10	3.37287e-07	12.7218	0.1146	0.454079	0.339479	11	84635906	R	II	DLG2	TSS1500	opensea
cg24952744	0.282552	0.149115	7.50751	5.07455e-10	3.392e-07	12.7136	0.129287	0.411839	0.282552	3	10547584	R	II	ATP2B2	TSS1500	shore
cg13562898	0.554832	0.199166	7.50598	5.10411e-10	3.40859e-07	12.7079	0.160231	0.715062	0.554832	1	180905132	F	II	KIAA1614	Body	shore
cg09085067	0.207279	0.101604	7.50475	5.12812e-10	3.41875e-07	12.7034	0.0870579	0.294337	0.207279	4	93376538	F	II	GRID2	Body	opensea
cg17492658	0.309594	0.123569	7.50471	5.12884e-10	3.41875e-07	12.7032	0.101843	0.411437	0.309594	16	73058311	F	II	ZFHX3	5'UTR	opensea
cg12216435	0.256681	0.072127	7.50394	5.14393e-10	3.42564e-07	12.7004	0.0541143	0.310795	0.256681	3	128995479	R	II	COPG	Body	shore
cg16649792	-0.378626	0.858905	-7.50123	5.1972e-10	3.45472e-07	12.6904	0.885475	0.506849	-0.378626	5	34001680	F	II	AMACR	Body	opensea
cg27310350	0.353533	0.129993	7.50075	5.2067e-10	3.45771e-07	12.6886	0.105184	0.458716	0.353533	3	128303135	R	II		IGR	opensea
cg10641762	0.415801	0.137357	7.50051	5.21132e-10	3.45771e-07	12.6877	0.108178	0.523979	0.415801	19	14688993	R	II		IGR	opensea
cg12622973	-0.394794	0.890345	-7.49982	5.22508e-10	3.46365e-07	12.6852	0.91805	0.523256	-0.394794	1	203562198	R	II		IGR	opensea
cg23348269	-0.239098	0.879945	-7.49921	5.23724e-10	3.46537e-07	12.6829	0.896723	0.657626	-0.239098	20	56012805	F	II		IGR	opensea
cg27291710	0.377487	0.163156	7.49921	5.23732e-10	3.46537e-07	12.6829	0.136665	0.514152	0.377487	1	115866441	R	II	NGF	5'UTR	opensea
cg07747785	0.419868	0.131522	7.49875	5.24642e-10	3.46538e-07	12.6812	0.102058	0.521926	0.419868	14	59788367	F	II	DAAM1	Body	opensea
cg06580045	0.649007	0.193755	7.49844	5.25248e-10	3.46538e-07	12.6801	0.14821	0.797217	0.649007	3	39793732	R	II		IGR	opensea
cg18689332	-0.526878	0.762357	-7.49829	5.25566e-10	3.46538e-07	12.6795	0.799331	0.272453	-0.526878	12	114837666	F	II	TBX5	Body	shore
cg07336045	0.420097	0.137846	7.49824	5.2566e-10	3.46538e-07	12.6793	0.108366	0.528462	0.420097	14	77587986	F	II		IGR	shelf
cg01295399	-0.435026	0.72314	-7.49613	5.29886e-10	3.49003e-07	12.6715	0.753669	0.318642	-0.435026	10	50820278	R	I	SLC18A3	1stExon	island
cg24874025	0.60793	0.210429	7.49571	5.30735e-10	3.49241e-07	12.67	0.167768	0.775697	0.60793	10	49879375	R	II		IGR	opensea
cg21607649	0.495659	0.224834	7.49547	5.31217e-10	3.49241e-07	12.6691	0.190051	0.685711	0.495659	10	134884177	F	II		IGR	shore
cg15924887	0.523661	0.201344	7.49414	5.33918e-10	3.50376e-07	12.6642	0.164596	0.688257	0.523661	1	201685419	R	II	NAV1	Body	opensea
cg24726137	0.414348	0.137209	7.49336	5.35487e-10	3.50766e-07	12.6613	0.108132	0.52248	0.414348	17	74524852	F	II	CYGB	Body	opensea
cg05064853	0.38647	0.133029	7.49267	5.36908e-10	3.51224e-07	12.6587	0.105908	0.492378	0.38647	5	61000415	R	II	C5orf64	3'UTR	opensea
cg09803068	0.584783	0.171975	7.49254	5.37164e-10	3.51224e-07	12.6583	0.130937	0.71572	0.584783	4	81797092	R	II	C4orf22	Body	opensea
cg13202658	0.499296	0.161585	7.4918	5.3867e-10	3.51889e-07	12.6556	0.126547	0.625843	0.499296	11	70310983	R	II		IGR	shore
cg10469818	0.315273	0.114642	7.49142	5.39467e-10	3.52041e-07	12.6541	0.0925171	0.40779	0.315273	19	14799503	F	II	ZNF333	TSS1500	shore
cg08227501	0.600744	0.190685	7.49105	5.40214e-10	3.52041e-07	12.6528	0.148527	0.749271	0.600744	20	5743288	R	II	C20orf196	5'UTR	opensea
cg19113256	-0.415063	0.832007	-7.49098	5.40371e-10	3.52041e-07	12.6525	0.861134	0.446071	-0.415063	5	142183538	R	II	ARHGAP26	Body	opensea
cg13827596	-0.270833	0.876953	-7.4903	5.41768e-10	3.52631e-07	12.65	0.895959	0.625126	-0.270833	1	185298424	F	II	GS1-279B7.1	Body	opensea
cg05125809	0.349121	0.131246	7.48845	5.4558e-10	3.54792e-07	12.6432	0.106746	0.455867	0.349121	6	30687159	F	II	TUBB	TSS1500	shore
cg11802424	0.581286	0.209063	7.48814	5.46216e-10	3.54808e-07	12.642	0.168271	0.749557	0.581286	10	131350708	F	II	MGMT	Body	opensea
cg06594404	-0.639583	0.720856	-7.48779	5.46961e-10	3.54808e-07	12.6407	0.765739	0.126156	-0.639583	4	380396	R	I		IGR	island
cg09027184	0.549048	0.18593	7.48731	5.47952e-10	3.54808e-07	12.639	0.1474	0.696448	0.549048	14	50363827	F	II		IGR	shelf
cg18016128	-0.215975	0.807073	-7.48729	5.47987e-10	3.54808e-07	12.6389	0.822229	0.606254	-0.215975	17	16396497	F	II	C17orf76	TSS1500	shore
cg24388565	0.311322	0.126404	7.48725	5.48071e-10	3.54808e-07	12.6387	0.104557	0.415879	0.311322	2	20795499	R	II		IGR	opensea
cg12898427	0.473674	0.201508	7.48684	5.48924e-10	3.5504e-07	12.6372	0.168268	0.641941	0.473674	8	122895806	F	II		IGR	opensea
cg09642075	-0.272163	0.874389	-7.48479	5.53231e-10	3.57505e-07	12.6296	0.893488	0.621325	-0.272163	15	74303043	F	II	PML	Body	opensea
cg21757790	-0.378147	0.838331	-7.48235	5.58383e-10	3.60187e-07	12.6206	0.864867	0.48672	-0.378147	21	37574701	F	II	DOPEY2	Body	opensea
cg15717081	0.275085	0.10425	7.48155	5.60076e-10	3.60914e-07	12.6177	0.0849456	0.36003	0.275085	8	18768961	R	II	PSD3	Body	opensea
cg21638110	0.345477	0.128529	7.48134	5.60514e-10	3.60914e-07	12.6169	0.104285	0.449762	0.345477	10	126430141	F	II	FAM53B	5'UTR	shore
cg05140641	-0.240841	0.896576	-7.47907	5.65376e-10	3.63719e-07	12.6085	0.913477	0.672636	-0.240841	4	3123043	R	II	HTT	Body	opensea
cg17285177	-0.236575	0.876515	-7.47715	5.69531e-10	3.65737e-07	12.6014	0.893117	0.656542	-0.236575	18	77402002	F	II		IGR	shelf
cg19439737	0.538667	0.181892	7.47578	5.72495e-10	3.67246e-07	12.5964	0.144091	0.682757	0.538667	16	53983879	F	II	FTO	Body	opensea
cg14631438	0.565433	0.210895	7.47557	5.72944e-10	3.67246e-07	12.5956	0.171215	0.736649	0.565433	11	128732986	F	II	KCNJ1	5'UTR	opensea
cg14873336	0.556006	0.188106	7.47536	5.73411e-10	3.67246e-07	12.5948	0.149088	0.705094	0.556006	3	60280143	F	II	FHIT	Body	opensea
cg01718065	-0.341698	0.881794	-7.47318	5.78182e-10	3.69529e-07	12.5868	0.905773	0.564074	-0.341698	19	51774429	R	II		IGR	island
cg10899230	0.531975	0.19348	7.47303	5.78517e-10	3.69529e-07	12.5862	0.156148	0.688123	0.531975	2	71056800	F	II		IGR	opensea
cg11624996	-0.442816	0.866871	-7.47177	5.81285e-10	3.7081e-07	12.5816	0.897946	0.45513	-0.442816	12	132274349	R	II	SFSWAP	Body	shelf
cg27412018	0.373352	0.153588	7.47165	5.81555e-10	3.7081e-07	12.5811	0.127388	0.50074	0.373352	14	74868852	F	II		IGR	opensea
cg14071925	0.611482	0.217347	7.47123	5.82487e-10	3.71076e-07	12.5796	0.174436	0.785918	0.611482	19	55103653	R	II	LILRA1	TSS1500	opensea
cg03203040	0.355096	0.161545	7.46989	5.85458e-10	3.72638e-07	12.5746	0.136626	0.491722	0.355096	22	35807210	F	II	MCM5	Body	opensea
cg23531049	0.548697	0.179915	7.46799	5.89701e-10	3.73928e-07	12.5676	0.14141	0.690107	0.548697	15	42075277	R	II	MAPKBP1	Body	opensea
cg12479035	0.370695	0.0944902	7.46793	5.89842e-10	3.73928e-07	12.5674	0.0684765	0.439172	0.370695	9	109782465	F	II	MIR548Q	Body	opensea
cg13263474	0.673841	0.238078	7.46787	5.89966e-10	3.73928e-07	12.5672	0.190791	0.864632	0.673841	2	101593718	R	II	LOC101927142	TSS200	opensea
cg23934731	-0.455695	0.81503	-7.46766	5.90437e-10	3.73928e-07	12.5664	0.847008	0.391313	-0.455695	15	89904873	R	I		IGR	island
cg00319479	0.59767	0.181466	7.46712	5.91643e-10	3.73928e-07	12.5644	0.139524	0.737194	0.59767	19	14130257	F	II		IGR	opensea
cg21835046	0.528797	0.174977	7.46674	5.92499e-10	3.74034e-07	12.563	0.137869	0.666665	0.528797	17	80192341	R	II	SLC16A3	5'UTR	shelf
cg13765961	0.499696	0.154852	7.46659	5.92851e-10	3.74034e-07	12.5624	0.119786	0.619482	0.499696	11	60223238	F	II	MS4A1	TSS200	opensea
cg13458365	0.565802	0.199408	7.46558	5.95128e-10	3.75006e-07	12.5587	0.159702	0.725505	0.565802	12	101239040	F	II	ANO4	5'UTR	opensea
cg25563187	0.356867	0.103393	7.46417	5.98332e-10	3.76471e-07	12.5535	0.0783492	0.435216	0.356867	13	115046058	F	II	UPF3A	TSS1500	shore
cg02064830	0.287193	0.0894012	7.46396	5.98808e-10	3.76471e-07	12.5527	0.0692473	0.356441	0.287193	19	17637930	F	II	FAM129C	Body	opensea
cg04853319	-0.406645	0.879329	-7.46253	6.02066e-10	3.77859e-07	12.5474	0.907866	0.501221	-0.406645	16	68827444	R	II	CDH1	Body	opensea
cg10229514	0.337627	0.123343	7.4617	6.03966e-10	3.78721e-07	12.5444	0.0996501	0.437277	0.337627	7	134104798	F	II		IGR	opensea
cg19619956	-0.383144	0.875348	-7.46105	6.05465e-10	3.7933e-07	12.542	0.902235	0.519091	-0.383144	5	176967557	F	II	FAM193B	5'UTR	opensea
cg13257857	0.319452	0.100953	7.46074	6.06164e-10	3.79437e-07	12.5408	0.0785356	0.397987	0.319452	18	10490908	R	II		IGR	opensea
cg27106078	0.391417	0.101168	7.45998	6.07921e-10	3.79876e-07	12.538	0.0737001	0.465118	0.391417	21	36359863	F	II	RUNX1	Body	opensea
cg14472131	-0.565456	0.794081	-7.45953	6.08961e-10	3.79886e-07	12.5364	0.833762	0.268305	-0.565456	3	63980967	F	II	ATXN7	Body	opensea
cg02058408	-0.580813	0.720973	-7.45938	6.09319e-10	3.79886e-07	12.5358	0.761731	0.180919	-0.580813	17	20687681	F	I		IGR	island
cg13782911	0.542305	0.177443	7.45929	6.09521e-10	3.79886e-07	12.5355	0.139387	0.681692	0.542305	2	230995491	R	II		IGR	opensea
cg18388910	-0.302004	0.788926	-7.45636	6.16355e-10	3.83726e-07	12.5246	0.810119	0.508115	-0.302004	15	101085061	F	I	LASS3	TSS200	island
cg22569237	0.700332	0.199547	7.45619	6.16749e-10	3.83726e-07	12.524	0.150401	0.850733	0.700332	14	91003027	F	II		IGR	opensea
cg04312209	0.236829	0.0678412	7.45586	6.17531e-10	3.8388e-07	12.5228	0.0512216	0.288051	0.236829	5	35857130	F	II	IL7R	1stExon	opensea
cg10678215	0.445737	0.145653	7.45404	6.21815e-10	3.8621e-07	12.5161	0.114373	0.56011	0.445737	5	143191565	R	II	HMHB1	TSS200	opensea
cg09676013	0.462285	0.193845	7.45223	6.26105e-10	3.88233e-07	12.5094	0.161404	0.623689	0.462285	6	33080500	R	II	HLA-DPB2	Body	opensea
cg27247736	0.272525	0.111927	7.45221	6.26153e-10	3.88233e-07	12.5093	0.0928027	0.365327	0.272525	6	160241105	R	II	PNLDC1	Body	opensea
cg03036484	0.645036	0.187465	7.4516	6.27597e-10	3.88458e-07	12.5071	0.142199	0.787235	0.645036	10	82300151	R	II	SH2D4B	TSS1500	shelf
cg03666533	0.416135	0.139012	7.45006	6.31295e-10	3.90412e-07	12.5014	0.10981	0.525945	0.416135	12	99486338	F	II	LOC101928937	TSS1500	opensea
cg02242520	0.515572	0.195363	7.44944	6.3277e-10	3.9091e-07	12.4991	0.159183	0.674755	0.515572	14	101537711	F	II	MEG9	Body	opensea
cg08804919	-0.240701	0.871597	-7.44927	6.33188e-10	3.9091e-07	12.4984	0.888488	0.647787	-0.240701	14	100515656	F	II		IGR	opensea
cg03786808	0.613713	0.192912	7.44901	6.33807e-10	3.90956e-07	12.4975	0.149845	0.763557	0.613713	17	41994384	R	II	C17orf88	TSS200	opensea
cg12205270	0.246472	0.0789767	7.44821	6.35728e-10	3.9178e-07	12.4946	0.0616804	0.308152	0.246472	17	76731088	F	II	CYTH1	Body	opensea
cg00452709	0.568023	0.216748	7.44786	6.3659e-10	3.9178e-07	12.4932	0.176887	0.74491	0.568023	8	120591252	F	II	ENPP2	Body	opensea
cg13265331	0.670331	0.213953	7.44757	6.37296e-10	3.9178e-07	12.4922	0.166912	0.837243	0.670331	1	15671522	F	II	FHAD1	Body	opensea
cg12740667	-0.365767	0.828288	-7.44756	6.3732e-10	3.9178e-07	12.4921	0.853956	0.488189	-0.365767	6	13480235	R	II	GFOD1	Body	opensea
cg13155300	-0.358822	0.872242	-7.44712	6.38378e-10	3.92095e-07	12.4905	0.897423	0.538601	-0.358822	21	47234029	F	II		IGR	opensea
cg13130352	-0.34242	0.758761	-7.44639	6.40156e-10	3.92761e-07	12.4878	0.78279	0.44037	-0.34242	6	29796494	R	I	HLA-G	Body	island
cg15833123	0.410973	0.171733	7.44622	6.40555e-10	3.92761e-07	12.4872	0.142893	0.553866	0.410973	18	40517663	F	II	RIT2	Body	opensea
cg22082015	0.607901	0.188215	7.44572	6.41788e-10	3.93182e-07	12.4853	0.145556	0.753457	0.607901	17	38252123	R	II	NR1D1	Body	shelf
cg07363850	0.60137	0.181369	7.44436	6.45105e-10	3.94542e-07	12.4803	0.139167	0.740538	0.60137	15	31523237	R	II	LOC283710	TSS200	opensea
cg22454558	0.542775	0.197064	7.44407	6.45814e-10	3.9464e-07	12.4793	0.158975	0.70175	0.542775	22	28123229	F	II		IGR	opensea
cg13753351	-0.46914	0.830194	-7.44363	6.46896e-10	3.94966e-07	12.4776	0.863116	0.393976	-0.46914	9	127134207	R	II	PSMB7	Body	opensea
cg01786985	0.393417	0.172724	7.44306	6.4831e-10	3.9522e-07	12.4755	0.145116	0.538532	0.393417	7	93190336	R	II	CALCR	TSS1500	opensea
cg26498670	0.570515	0.198887	7.44302	6.48411e-10	3.9522e-07	12.4754	0.158851	0.729366	0.570515	2	232537303	R	II		IGR	opensea
cg16380511	-0.291273	0.895993	-7.4424	6.49942e-10	3.95818e-07	12.4731	0.916433	0.62516	-0.291273	14	100563138	R	II	EVL	Body	opensea
cg21407040	0.234944	0.0752567	7.44124	6.52799e-10	3.96781e-07	12.4688	0.0587694	0.293713	0.234944	16	11764338	R	II	SNN	5'UTR	shore
cg26313599	-0.263667	0.861822	-7.44102	6.53362e-10	3.96781e-07	12.468	0.880325	0.616658	-0.263667	11	6291951	F	I	CCKBR	Body	shore
cg17416722	0.291578	0.0683858	7.43952	6.57082e-10	3.98103e-07	12.4624	0.0479242	0.339503	0.291578	6	32554385	R	II	HLA-DRB1	Body	shelf
cg00320447	0.343397	0.165241	7.43933	6.57569e-10	3.98103e-07	12.4617	0.141143	0.48454	0.343397	12	132121987	R	II		IGR	opensea
cg15078958	0.38914	0.134865	7.43683	6.63835e-10	4.01558e-07	12.4525	0.107557	0.496697	0.38914	1	10997656	R	II		IGR	opensea
cg21754618	-0.384786	0.897188	-7.43291	6.73806e-10	4.07247e-07	12.438	0.924191	0.539405	-0.384786	6	106944802	F	II		IGR	opensea
cg18054674	-0.394576	0.841307	-7.43259	6.74628e-10	4.07401e-07	12.4368	0.868997	0.474421	-0.394576	5	140753542	F	II	PCDHGA4	Body	shore
cg00198066	0.63606	0.198606	7.43113	6.78382e-10	4.09174e-07	12.4314	0.15397	0.790031	0.63606	2	136964552	R	II		IGR	opensea
cg07681487	0.584862	0.209554	7.43079	6.79269e-10	4.09174e-07	12.4302	0.168511	0.753374	0.584862	18	13482420	F	II	LDLRAD4	Body	opensea
cg18167452	0.588402	0.192435	7.42982	6.81771e-10	4.09348e-07	12.4266	0.151143	0.739545	0.588402	10	18760923	R	II	CACNB2	Body	opensea
cg05972216	0.233702	0.113355	7.42973	6.82012e-10	4.09348e-07	12.4263	0.0969553	0.330657	0.233702	4	185905015	R	II		IGR	opensea
cg18675097	-0.472264	0.787391	-7.4292	6.83372e-10	4.09587e-07	12.4243	0.820532	0.348268	-0.472264	6	28227127	F	I	NKAPL	5'UTR	island
cg20403964	0.624792	0.231755	7.42885	6.84282e-10	4.09791e-07	12.423	0.18791	0.812702	0.624792	13	111696041	F	II		IGR	opensea
cg09024685	-0.487408	0.795087	-7.42816	6.86079e-10	4.10525e-07	12.4205	0.829291	0.341884	-0.487408	15	86088266	F	II	AKAP13	Body	opensea
cg11537677	0.289825	0.102278	7.42792	6.86714e-10	4.10563e-07	12.4196	0.0819393	0.371765	0.289825	2	60618604	R	II		IGR	opensea
cg07698804	0.555993	0.204039	7.42753	6.87731e-10	4.1083e-07	12.4181	0.165022	0.721015	0.555993	17	80829309	R	I	TBCD	Body	shore
cg01245817	0.328414	0.147048	7.42615	6.91335e-10	4.12631e-07	12.4131	0.124001	0.452415	0.328414	16	21261658	F	II	ANKS4B	Body	opensea
cg01256264	0.395288	0.142554	7.42594	6.91894e-10	4.12631e-07	12.4123	0.114814	0.510102	0.395288	13	30716719	R	II		IGR	opensea
cg25731731	0.499684	0.184485	7.42541	6.93296e-10	4.13125e-07	12.4103	0.149419	0.649103	0.499684	13	41019891	R	II	LINC00598	Body	opensea
cg16834953	-0.443326	0.868593	-7.42503	6.943e-10	4.13381e-07	12.4089	0.899704	0.456378	-0.443326	16	50748861	R	II	NOD2	Body	opensea
cg15706006	-0.405062	0.795122	-7.42462	6.95378e-10	4.13681e-07	12.4074	0.823548	0.418486	-0.405062	13	47225268	F	II	LRCH1	Body	opensea
cg27612129	0.305205	0.113755	7.42232	7.01483e-10	4.16967e-07	12.3989	0.0923369	0.397542	0.305205	16	57017595	R	II	CETP	3'UTR	opensea
cg03231117	0.330874	0.1584	7.42179	7.02886e-10	4.17112e-07	12.397	0.13518	0.466054	0.330874	9	139652930	R	II	LCN8	TSS200	shore
cg05912953	0.604439	0.188897	7.42127	7.04277e-10	4.17593e-07	12.395	0.14648	0.750919	0.604439	10	124108263	R	II		IGR	opensea
cg27037400	-0.475562	0.850045	-7.4199	7.07955e-10	4.19428e-07	12.39	0.883418	0.407856	-0.475562	8	48420053	F	II	SPIDR	Body	opensea
cg02650485	0.283891	0.10846	7.41913	7.10054e-10	4.20325e-07	12.3871	0.0885378	0.372429	0.283891	1	234656692	R	II		IGR	opensea
cg02525147	-0.329956	0.909448	-7.417	7.15811e-10	4.23384e-07	12.3793	0.932603	0.602647	-0.329956	20	58688836	R	II		IGR	opensea
cg00831171	-0.371671	0.787026	-7.41661	7.16881e-10	4.23669e-07	12.3778	0.813108	0.441437	-0.371671	1	21664105	R	II	ECE1	Body	opensea
cg16296351	0.530025	0.199116	7.41626	7.17839e-10	4.23887e-07	12.3765	0.161921	0.691946	0.530025	19	7410908	R	II		IGR	opensea
cg14950134	0.665823	0.189567	7.41492	7.21499e-10	4.25546e-07	12.3716	0.142842	0.808665	0.665823	2	3261155	R	II	TSSC1	Body	opensea
cg04279411	0.289633	0.104805	7.41452	7.22582e-10	4.25546e-07	12.3701	0.0844799	0.374113	0.289633	1	230645569	R	II		IGR	opensea
cg20046431	0.382954	0.0991319	7.41445	7.22792e-10	4.25546e-07	12.3698	0.0722579	0.455212	0.382954	6	24392227	F	II		IGR	opensea
cg02774282	0.451886	0.144637	7.41395	7.24153e-10	4.25867e-07	12.368	0.112926	0.564812	0.451886	6	109615419	R	II	CCDC162	TSS200	shelf
cg13861536	0.488394	0.203052	7.41321	7.26213e-10	4.2673e-07	12.3652	0.168779	0.657173	0.488394	1	180904914	R	II	KIAA1614	Body	shore
cg00183468	0.553391	0.199949	7.41264	7.27783e-10	4.27303e-07	12.3631	0.161114	0.714506	0.553391	3	142926178	F	II		IGR	opensea
cg20611129	0.311308	0.115521	7.41015	7.34703e-10	4.30373e-07	12.3539	0.0936751	0.404983	0.311308	14	102345424	R	II	PPP2R5C	Body	opensea
cg09374346	-0.214837	0.894365	-7.41011	7.34808e-10	4.30373e-07	12.3538	0.909441	0.694605	-0.214837	15	78835713	F	II	PSMA4	5'UTR	shelf
cg23841218	0.430922	0.17649	7.40696	7.43654e-10	4.34518e-07	12.3422	0.14625	0.577171	0.430922	20	49244821	R	II	FAM65C	Body	opensea
cg24562595	0.575962	0.210493	7.40695	7.43696e-10	4.34518e-07	12.3421	0.170074	0.746037	0.575962	18	45517470	F	II		IGR	opensea
cg09601944	-0.403518	0.881332	-7.40628	7.45595e-10	4.35274e-07	12.3396	0.909649	0.506132	-0.403518	10	74398891	R	II		IGR	opensea
cg13296394	-0.250261	0.924219	-7.40486	7.49629e-10	4.37274e-07	12.3344	0.941782	0.691521	-0.250261	6	119823058	R	II		IGR	opensea
cg20378227	0.518422	0.181457	7.40441	7.50916e-10	4.3744e-07	12.3327	0.145077	0.663499	0.518422	7	39124460	R	II	POU6F2	Body	opensea
cg18061611	0.600939	0.232028	7.40433	7.5113e-10	4.3744e-07	12.3325	0.189857	0.790796	0.600939	11	34570864	F	II		IGR	opensea
cg09256360	0.617283	0.195024	7.4029	7.55228e-10	4.39365e-07	12.3272	0.151706	0.768989	0.617283	19	12111146	F	II		IGR	opensea
cg14356550	0.323937	0.126211	7.40255	7.56244e-10	4.39365e-07	12.3259	0.103478	0.427416	0.323937	1	18808102	F	II	KLHDC7A	1stExon	shore
cg17766035	0.614012	0.189857	7.4016	7.58973e-10	4.40238e-07	12.3224	0.146769	0.760781	0.614012	2	40506325	R	II	SLC8A1	Body	opensea
cg12925851	0.486228	0.206798	7.40159	7.58995e-10	4.40238e-07	12.3223	0.172677	0.658906	0.486228	2	234288659	F	II	DGKD	Body	opensea
cg24202131	-0.450807	0.776319	-7.40134	7.59734e-10	4.40311e-07	12.3214	0.807955	0.357147	-0.450807	18	34855482	R	I	BRUNOL4	Body	shore
cg17428863	0.499556	0.192538	7.40064	7.61746e-10	4.41009e-07	12.3188	0.157482	0.657038	0.499556	2	120212783	F	II	SCTR	Body	opensea
cg25405284	-0.328422	0.896666	-7.4005	7.62163e-10	4.41009e-07	12.3183	0.919714	0.591291	-0.328422	5	138761984	R	II	DNAJC18	Body	opensea
cg07434082	0.464046	0.170129	7.39792	7.69666e-10	4.44992e-07	12.3088	0.137565	0.601611	0.464046	13	111839104	F	II	ARHGEF7	TSS200	opensea
cg10416668	0.618072	0.240129	7.39741	7.71168e-10	4.45502e-07	12.3069	0.196756	0.814828	0.618072	16	27437730	F	II	IL21R	TSS1500	opensea
cg13190003	-0.364527	0.861642	-7.39664	7.73429e-10	4.4645e-07	12.304	0.887223	0.522696	-0.364527	1	173193738	R	II		IGR	opensea
cg08556156	0.371287	0.124059	7.39515	7.77803e-10	4.47718e-07	12.2985	0.0980034	0.469291	0.371287	10	105267398	R	II	NEURL1	Body	opensea
cg26365545	-0.560917	0.732616	-7.39503	7.78152e-10	4.47718e-07	12.2981	0.771978	0.211061	-0.560917	5	76932016	F	I	OTP	Body	shore
cg12534645	0.523846	0.205381	7.39484	7.78738e-10	4.47718e-07	12.2974	0.16862	0.692466	0.523846	5	149636295	F	II	CAMK2A	Body	opensea
cg20871835	-0.539416	0.786263	-7.3944	7.80024e-10	4.48099e-07	12.2958	0.824116	0.2847	-0.539416	4	40212592	F	II	RHOH	5'UTR	opensea
cg01355382	0.44807	0.152343	7.39389	7.81558e-10	4.48264e-07	12.2939	0.120899	0.568969	0.44807	11	45951533	F	II	PHF21A	3'UTR	opensea
cg17333501	0.235887	0.0813232	7.39327	7.83394e-10	4.48821e-07	12.2916	0.0647697	0.300656	0.235887	2	171508416	F	II	MYO3B	Body	opensea
cg08610801	0.605162	0.208288	7.39295	7.84347e-10	4.48821e-07	12.2904	0.165821	0.770983	0.605162	2	20277536	F	II		IGR	opensea
cg11269720	0.405265	0.135766	7.39129	7.89317e-10	4.50401e-07	12.2843	0.107327	0.512592	0.405265	11	7911821	R	II	LOC283299	Body	opensea
cg12897164	0.501531	0.144777	7.39116	7.89712e-10	4.50401e-07	12.2838	0.109582	0.611113	0.501531	8	124529273	R	II	FBXO32	5'UTR	opensea
cg05172844	0.579899	0.200977	7.39097	7.90271e-10	4.50401e-07	12.2831	0.160282	0.740181	0.579899	3	127455288	F	II	MGLL	Body	opensea
cg15475602	0.547698	0.186847	7.39096	7.90294e-10	4.50401e-07	12.2831	0.148412	0.696111	0.547698	8	125613076	F	II	MTSS1	Body	opensea
cg04192408	0.394987	0.144165	7.39052	7.91627e-10	4.50804e-07	12.2814	0.116447	0.511433	0.394987	22	40427123	R	II	LOC100130899	TSS1500	opensea
cg23109066	0.268273	0.0949846	7.39007	7.9299e-10	4.51223e-07	12.2798	0.0761584	0.344432	0.268273	13	100035209	F	II	UBAC2	Body	opensea
cg16653553	0.274957	0.110916	7.38912	7.95847e-10	4.52133e-07	12.2763	0.0916211	0.366578	0.274957	9	124647631	R	II	TTLL11	Body	opensea
cg19676181	-0.389465	0.770446	-7.3884	7.98024e-10	4.53012e-07	12.2736	0.797777	0.408312	-0.389465	4	56660398	F	I		IGR	shore
cg26247508	0.618861	0.211339	7.38797	7.99341e-10	4.53347e-07	12.272	0.16791	0.786771	0.618861	10	82299669	R	II	SH2D4B	TSS1500	shelf
cg07876665	-0.39867	0.867551	-7.38735	8.01227e-10	4.53756e-07	12.2697	0.895528	0.496858	-0.39867	8	22101351	F	II	POLR3D	TSS1500	shore
cg08465799	-0.284053	0.879969	-7.38665	8.03366e-10	4.54593e-07	12.2671	0.899903	0.61585	-0.284053	2	121384080	R	II		IGR	opensea
cg26682566	0.449902	0.142813	7.38645	8.0397e-10	4.54593e-07	12.2664	0.111241	0.561143	0.449902	4	58721251	R	II		IGR	opensea
cg14087706	0.385219	0.16066	7.38458	8.09695e-10	4.57471e-07	12.2595	0.133627	0.518846	0.385219	10	79929059	R	II		IGR	opensea
cg21754246	0.446247	0.148029	7.38436	8.10393e-10	4.57505e-07	12.2587	0.116713	0.56296	0.446247	5	78712589	R	II	HOMER1	Body	opensea
cg05101645	-0.430218	0.820832	-7.38371	8.12383e-10	4.58269e-07	12.2563	0.851022	0.420804	-0.430218	12	68662041	R	II		IGR	opensea
cg02597092	0.516439	0.187961	7.38144	8.19426e-10	4.6188e-07	12.2479	0.15172	0.668159	0.516439	15	31523177	F	II	LOC283710	TSS200	opensea
cg24170764	0.609478	0.21932	7.38119	8.20191e-10	4.61949e-07	12.247	0.176549	0.786027	0.609478	10	105431543	F	II	SH3PXD2A	Body	shelf
cg13067553	-0.389309	0.812535	-7.38098	8.20846e-10	4.61956e-07	12.2462	0.839855	0.450546	-0.389309	1	147782452	F	I		IGR	island
cg16362647	0.684663	0.22469	7.38051	8.22325e-10	4.62427e-07	12.2445	0.176644	0.861307	0.684663	6	21189370	F	II	CDKAL1	Body	opensea
cg06716626	0.610006	0.213355	7.38001	8.23889e-10	4.62944e-07	12.2426	0.170548	0.780553	0.610006	10	73596082	R	II	PSAP	Body	opensea
cg05618934	-0.452829	0.776801	-7.37803	8.30131e-10	4.65724e-07	12.2353	0.808578	0.35575	-0.452829	4	1407592	R	I		IGR	island
cg08088996	0.428054	0.179457	7.37727	8.3253e-10	4.66587e-07	12.2325	0.149418	0.577472	0.428054	1	153941904	F	II	SLC39A1	TSS1500	shore
cg08384239	0.280963	0.127933	7.37713	8.32966e-10	4.66587e-07	12.232	0.108216	0.389179	0.280963	2	160041968	R	II	TANC1	Body	opensea
cg22038931	-0.364806	0.802876	-7.37638	8.35336e-10	4.6755e-07	12.2292	0.828476	0.46367	-0.364806	2	32490772	R	II	NLRC4	TSS1500	opensea
cg12146023	0.577725	0.199102	7.37549	8.38189e-10	4.68418e-07	12.2259	0.15856	0.736285	0.577725	4	164666195	R	II	MARCH1	Body	opensea
cg10502121	-0.540912	0.666423	-7.37409	8.42637e-10	4.70538e-07	12.2207	0.704381	0.163469	-0.540912	7	53286906	R	I		IGR	island
cg08549806	0.536146	0.20947	7.37314	8.45685e-10	4.71659e-07	12.2172	0.171846	0.707992	0.536146	16	49868530	R	II		IGR	shelf
cg03549334	0.487266	0.200159	7.37306	8.45956e-10	4.71659e-07	12.2169	0.165965	0.653231	0.487266	1	26114338	F	II		IGR	opensea
cg27210863	0.488878	0.162473	7.37269	8.47144e-10	4.71956e-07	12.2156	0.128166	0.617044	0.488878	10	82299606	R	II	SH2D4B	TSS1500	shelf
cg00483891	-0.216065	0.921962	-7.37173	8.50256e-10	4.72957e-07	12.212	0.937125	0.72106	-0.216065	2	131098007	F	II	CCDC115	Body	shore
cg01132602	-0.3579	0.900984	-7.37119	8.51984e-10	4.73552e-07	12.21	0.9261	0.5682	-0.3579	15	78297823	R	II	TBC1D2B	Body	opensea
cg04590119	0.413547	0.177136	7.37092	8.52858e-10	4.73671e-07	12.209	0.148115	0.561662	0.413547	7	136563350	F	II	CHRM2	5'UTR	opensea
cg11247613	0.532273	0.204403	7.36889	8.59481e-10	4.76762e-07	12.2015	0.167051	0.699324	0.532273	6	107192832	R	II	LOC100422737	Body	opensea
cg05350315	0.230999	0.0674263	7.36876	8.59888e-10	4.76762e-07	12.201	0.0512159	0.282214	0.230999	1	32716961	R	II	LCK	5'UTR	shelf
cg18912107	0.469987	0.151311	7.3686	8.60411e-10	4.76762e-07	12.2005	0.11833	0.588316	0.469987	6	134288301	R	II	TBPL1	5'UTR	opensea
cg20495365	0.397486	0.142413	7.36818	8.61805e-10	4.77167e-07	12.1989	0.114519	0.512005	0.397486	4	3371291	F	II	RGS12	TSS1500	shelf
cg15931606	-0.350073	0.890365	-7.36563	8.70197e-10	4.81019e-07	12.1895	0.914931	0.564858	-0.350073	3	187566993	R	II		IGR	opensea
cg14809223	0.593182	0.187151	7.36545	8.7077e-10	4.81019e-07	12.1888	0.145524	0.738706	0.593182	1	93438906	R	II		IGR	opensea
cg23944298	0.367894	0.146094	7.36355	8.77092e-10	4.83398e-07	12.1818	0.120277	0.488171	0.367894	3	127248864	R	II		IGR	opensea
cg14622305	0.634014	0.210248	7.36289	8.79296e-10	4.84242e-07	12.1794	0.165756	0.79977	0.634014	21	40149168	F	II		IGR	opensea
cg14180696	0.349299	0.120295	7.3617	8.83302e-10	4.86076e-07	12.1749	0.0957824	0.445081	0.349299	3	194089473	R	II	LRRC15	5'UTR	opensea
cg20909645	-0.441336	0.779501	-7.36115	8.85142e-10	4.86716e-07	12.1729	0.810472	0.369136	-0.441336	8	99985049	R	I		IGR	island
cg27295493	0.549127	0.177765	7.36064	8.86847e-10	4.87281e-07	12.171	0.139229	0.688356	0.549127	18	21424106	R	II	LAMA3	Body	opensea
cg05132293	0.545091	0.172345	7.35788	8.96207e-10	4.91536e-07	12.1608	0.134093	0.679185	0.545091	4	39628001	R	II	SMIM14	5'UTR	opensea
cg04510454	0.455205	0.184305	7.35785	8.96324e-10	4.91536e-07	12.1607	0.152361	0.607566	0.455205	15	75970521	R	II	CSPG4	Body	opensea
cg19382191	0.346703	0.153461	7.35775	8.96641e-10	4.91536e-07	12.1604	0.129131	0.475834	0.346703	7	45200201	F	II	RAMP3	Body	shelf
cg27532718	-0.222876	0.891487	-7.35714	8.98754e-10	4.92319e-07	12.1581	0.907127	0.684252	-0.222876	8	126588891	R	II		IGR	opensea
cg27312987	0.222945	0.098684	7.35506	9.05884e-10	4.95847e-07	12.1504	0.0830387	0.305984	0.222945	3	52738881	F	II	GLT8D1	TSS1500	shore
cg01505556	0.600473	0.215011	7.3548	9.06782e-10	4.95961e-07	12.1494	0.172872	0.773346	0.600473	6	30174125	F	II	TRIM26	5'UTR	opensea
cg15991124	0.327449	0.091086	7.35361	9.10873e-10	4.9782e-07	12.1451	0.0681071	0.395556	0.327449	19	34841438	F	II	KIAA0355	Body	opensea
cg13303534	-0.418185	0.799594	-7.35171	9.17495e-10	5.01058e-07	12.138	0.82894	0.410755	-0.418185	3	171261809	F	II		IGR	opensea
cg02855778	0.329827	0.118561	7.35086	9.20461e-10	5.01916e-07	12.1349	0.0954149	0.425242	0.329827	7	157462914	R	II	PTPRN2	Body	opensea
cg22317385	0.337026	0.0893437	7.35055	9.21524e-10	5.02115e-07	12.1338	0.0656928	0.402719	0.337026	14	91544974	F	II		IGR	opensea
cg10724776	0.528576	0.192815	7.35034	9.22288e-10	5.02151e-07	12.133	0.155722	0.684297	0.528576	9	137462362	F	II		IGR	opensea
cg22475676	0.250638	0.139557	7.34944	9.25438e-10	5.03484e-07	12.1297	0.121968	0.372606	0.250638	10	91179508	F	II	IFIT5	3'UTR	opensea
cg14443182	0.508367	0.227796	7.34731	9.32961e-10	5.07194e-07	12.1218	0.192122	0.700488	0.508367	9	34994200	R	II	DNAJB5	Body	opensea
cg17043875	-0.314612	0.853355	-7.34706	9.33866e-10	5.07302e-07	12.1208	0.875433	0.560821	-0.314612	8	82464471	F	II		IGR	opensea
cg25822709	0.242997	0.10952	7.34457	9.4274e-10	5.11737e-07	12.1117	0.0924673	0.335464	0.242997	9	19048850	F	II	RRAGA	TSS1500	shore
cg24185913	0.422929	0.128617	7.34155	9.53627e-10	5.1595e-07	12.1005	0.0989379	0.521867	0.422929	12	68575158	R	II		IGR	opensea
cg02152233	-0.22177	0.902737	-7.34152	9.53733e-10	5.1595e-07	12.1004	0.9183	0.69653	-0.22177	1	29189789	F	I	OPRD1	Body	island
cg01887801	0.362903	0.125788	7.34097	9.5571e-10	5.16438e-07	12.0984	0.100321	0.463224	0.362903	12	117096542	F	II		IGR	opensea
cg08462127	-0.202755	0.934943	-7.34039	9.57837e-10	5.16958e-07	12.0962	0.949171	0.746417	-0.202755	8	2017365	R	II	MYOM2	Body	opensea
cg21500166	-0.409128	0.723881	-7.34031	9.5811e-10	5.16958e-07	12.0959	0.752591	0.343464	-0.409128	12	75603184	F	I	KCNC2	1stExon	island
cg02757153	-0.329102	0.80337	-7.33838	9.65166e-10	5.20375e-07	12.0888	0.826465	0.497363	-0.329102	2	70173040	F	II		IGR	opensea
cg15156941	0.276746	0.080022	7.33783	9.67219e-10	5.21088e-07	12.0867	0.0606012	0.337347	0.276746	15	76578733	R	II	ETFA	Body	opensea
cg23040290	0.34001	0.0887313	7.33763	9.67937e-10	5.21088e-07	12.086	0.0648709	0.404881	0.34001	18	2515569	F	II		IGR	opensea
cg03730622	0.509517	0.215018	7.3373	9.69169e-10	5.21361e-07	12.0848	0.179263	0.688779	0.509517	22	46760678	F	II	CELSR1	Body	island
cg03082523	0.458008	0.196669	7.33658	9.7181e-10	5.22e-07	12.0821	0.164528	0.622536	0.458008	1	3155965	F	II	PRDM16	Body	shore
cg16476128	0.326325	0.142993	7.33524	9.76791e-10	5.24016e-07	12.0772	0.120093	0.446418	0.326325	11	115509267	R	II		IGR	opensea
cg21504730	-0.386684	0.794749	-7.33517	9.77019e-10	5.24016e-07	12.0769	0.821885	0.4352	-0.386684	16	11644768	R	II	LITAF	3'UTR	opensea
cg08200026	-0.231814	0.828692	-7.33488	9.78113e-10	5.24212e-07	12.0759	0.84496	0.613145	-0.231814	1	248855454	F	I		IGR	island
cg20018425	0.459634	0.180105	7.33363	9.82766e-10	5.26063e-07	12.0712	0.14785	0.607484	0.459634	22	50614877	F	II	PANX2	Body	shore
cg15839421	0.296324	0.142592	7.33356	9.8303e-10	5.26063e-07	12.071	0.121797	0.418121	0.296324	17	1636454	F	II	WDR81	Body	shore
cg18698026	0.576515	0.211206	7.33335	9.83826e-10	5.26097e-07	12.0702	0.170749	0.747264	0.576515	9	37144929	F	II	ZCCHC7	Body	opensea
cg12622863	0.334918	0.124871	7.33223	9.88003e-10	5.27635e-07	12.0661	0.101368	0.436285	0.334918	14	95712746	R	II	CLMN	Body	opensea
cg01925738	-0.369774	0.84012	-7.33219	9.88169e-10	5.27635e-07	12.0659	0.866069	0.496295	-0.369774	5	140480770	F	I	PCDHB3	1stExon	shore
cg02640147	0.449296	0.143337	7.33132	9.91424e-10	5.2898e-07	12.0627	0.111808	0.561103	0.449296	5	170024515	F	II	KCNIP1	Body	opensea
cg13421372	-0.42689	0.862275	-7.33071	9.93759e-10	5.29833e-07	12.0604	0.892232	0.465342	-0.42689	2	191217711	F	II	INPP1	5'UTR	opensea
cg01383911	-0.276209	0.921009	-7.33026	9.95441e-10	5.30337e-07	12.0588	0.940392	0.664183	-0.276209	6	30297627	F	II	TRIM39	Body	shelf
cg20844579	0.642903	0.19802	7.3281	1.00366e-09	5.34093e-07	12.0508	0.152904	0.795807	0.642903	2	38725563	F	II	LOC101929596	Body	opensea
cg20535425	-0.240421	0.6352	-7.32802	1.00398e-09	5.34093e-07	12.0505	0.652072	0.411651	-0.240421	4	57458955	R	I		IGR	island
cg03040139	0.276337	0.108373	7.3272	1.00711e-09	5.35364e-07	12.0475	0.0889808	0.365318	0.276337	9	119606687	R	II	ASTN2	Body	opensea
cg13680196	0.529179	0.186081	7.32518	1.01486e-09	5.39083e-07	12.04	0.148946	0.678125	0.529179	1	117099318	F	II	CD58	Body	opensea
cg27520108	0.603877	0.220559	7.32479	1.01636e-09	5.39483e-07	12.0386	0.178181	0.782058	0.603877	15	68927789	R	II	CORO2B	5'UTR	opensea
cg24403812	0.375168	0.152673	7.32421	1.01862e-09	5.40287e-07	12.0364	0.126346	0.501514	0.375168	8	142551784	R	II		IGR	opensea
cg12437777	0.25446	0.107795	7.32362	1.02091e-09	5.41102e-07	12.0342	0.0899378	0.344398	0.25446	19	17732458	R	II	UNC13A	Body	shelf
cg20300794	-0.228994	0.883942	-7.32338	1.02184e-09	5.41194e-07	12.0334	0.900012	0.671017	-0.228994	2	234359705	R	I	DGKD	Body	opensea
cg07814536	-0.396876	0.867012	-7.32284	1.02393e-09	5.41904e-07	12.0314	0.894863	0.497988	-0.396876	22	19086801	R	II	DGCR2	Body	opensea
cg17994583	0.561155	0.232451	7.32213	1.0267e-09	5.42594e-07	12.0287	0.193072	0.754227	0.561155	1	65383253	R	II	JAK1	5'UTR	opensea
cg05611722	0.401358	0.1576	7.32212	1.02675e-09	5.42594e-07	12.0287	0.129434	0.530792	0.401358	8	124528490	F	II	FBXO32	5'UTR	opensea
cg19888099	0.564376	0.179724	7.32	1.03506e-09	5.46155e-07	12.0209	0.140119	0.704495	0.564376	22	23274312	F	II		IGR	opensea
cg06935608	0.48326	0.164894	7.31957	1.03673e-09	5.46155e-07	12.0193	0.130981	0.614242	0.48326	8	26309176	F	II		IGR	shore
cg11379081	-0.580674	0.65413	-7.31957	1.03675e-09	5.46155e-07	12.0193	0.694879	0.114206	-0.580674	1	209405050	F	I		IGR	island
cg19434960	0.298745	0.122103	7.31954	1.03687e-09	5.46155e-07	12.0192	0.101138	0.399884	0.298745	21	25294672	R	II		IGR	opensea
cg10983484	0.503359	0.155946	7.31943	1.03728e-09	5.46155e-07	12.0188	0.120623	0.623981	0.503359	15	52018762	R	II	LYSMD2	Body	opensea
cg12338887	0.323896	0.12049	7.31729	1.04578e-09	5.49962e-07	12.0109	0.0977602	0.421656	0.323896	6	106542466	R	II	PRDM1	Body	opensea
cg04818199	0.413174	0.157392	7.31722	1.04604e-09	5.49962e-07	12.0106	0.128397	0.541571	0.413174	1	41667651	R	II	SCMH1	5'UTR	opensea
cg10542197	-0.273715	0.921312	-7.31571	1.05205e-09	5.52316e-07	12.005	0.94052	0.666806	-0.273715	6	151246895	R	II	MTHFD1L	Body	opensea
cg05414246	0.600478	0.205735	7.31486	1.05548e-09	5.53517e-07	12.0019	0.163596	0.764074	0.600478	7	69820340	F	II	AUTS2	Body	opensea
cg20603630	-0.255783	0.890636	-7.31359	1.06058e-09	5.55574e-07	11.9972	0.908586	0.652802	-0.255783	16	48214922	R	II	ABCC11	Body	opensea
cg04487296	-0.59873	0.745152	-7.31157	1.06876e-09	5.59416e-07	11.9897	0.787169	0.188439	-0.59873	7	149389669	R	I		IGR	island
cg02088785	0.491575	0.157904	7.31125	1.07006e-09	5.59416e-07	11.9886	0.123407	0.614982	0.491575	13	99223336	R	II	STK24	Body	opensea
cg15387061	0.54593	0.224759	7.31077	1.07201e-09	5.59416e-07	11.9868	0.186448	0.732378	0.54593	1	160082333	R	II		IGR	opensea
cg27243847	0.532085	0.18387	7.31077	1.07203e-09	5.59416e-07	11.9868	0.146531	0.678616	0.532085	5	131730593	F	II	SLC22A5	3'UTR	opensea
cg27324308	0.511479	0.169359	7.31063	1.07258e-09	5.59416e-07	11.9863	0.133466	0.644945	0.511479	17	74525597	R	II	PRCD	Body	opensea
cg16096172	-0.337523	0.905465	-7.30971	1.07634e-09	5.6096e-07	11.9829	0.92915	0.591627	-0.337523	6	46924482	F	II		IGR	opensea
cg22888414	-0.240068	0.872573	-7.30953	1.0771e-09	5.6096e-07	11.9822	0.88942	0.649352	-0.240068	10	86161842	R	II	CCSER2	Body	opensea
cg11014468	-0.404001	0.883105	-7.30854	1.08116e-09	5.62666e-07	11.9785	0.911456	0.507455	-0.404001	3	53362965	R	II	DCP1A	Body	opensea
cg14874133	-0.426315	0.650062	-7.3081	1.08294e-09	5.62799e-07	11.9769	0.679979	0.253664	-0.426315	16	6533383	F	II	RBFOX1	5'UTR	island
cg09120934	0.316334	0.147563	7.30809	1.08298e-09	5.62799e-07	11.9769	0.125364	0.441698	0.316334	11	120187999	R	II	POU2F3	Body	opensea
cg27131706	-0.307839	0.871722	-7.30614	1.09107e-09	5.66596e-07	11.9697	0.893325	0.585485	-0.307839	4	10609040	F	II	CLNK	Body	opensea
cg03302822	0.569275	0.202497	7.30558	1.09339e-09	5.67391e-07	11.9676	0.162547	0.731822	0.569275	10	99928067	F	II	C10orf28	5'UTR	opensea
cg09463609	0.497777	0.198864	7.30371	1.10119e-09	5.71025e-07	11.9607	0.163933	0.66171	0.497777	1	84255079	R	II	LOC101927587	Body	opensea
cg20820876	0.386109	0.152562	7.30327	1.10303e-09	5.71156e-07	11.9591	0.125467	0.511576	0.386109	2	98365143	R	II		IGR	opensea
cg06398054	-0.370976	0.897493	-7.30239	1.10671e-09	5.7265e-07	11.9558	0.923526	0.55255	-0.370976	1	53092881	R	II		IGR	opensea
cg00732589	-0.361553	0.839562	-7.30207	1.10809e-09	5.72952e-07	11.9546	0.864934	0.503381	-0.361553	11	110299881	R	II	FDX1	TSS1500	shore
cg11675009	-0.458284	0.860505	-7.30184	1.10902e-09	5.72973e-07	11.9538	0.892665	0.434382	-0.458284	3	141006210	R	II	PXYLP1	Body	opensea
cg12427317	0.254057	0.0892284	7.30168	1.10972e-09	5.72973e-07	11.9532	0.0713999	0.325457	0.254057	5	34743138	R	II	RAI14	Body	opensea
cg21025059	0.302486	0.1238	7.30089	1.11307e-09	5.74134e-07	11.9503	0.102573	0.405059	0.302486	1	117032216	F	II		IGR	opensea
cg18496235	-0.304621	0.903343	-7.30059	1.11434e-09	5.74134e-07	11.9491	0.92472	0.620098	-0.304621	16	25248855	F	II	ZKSCAN2	3'UTR	opensea
cg20414443	0.479561	0.15009	7.30058	1.11437e-09	5.74134e-07	11.9491	0.116437	0.595998	0.479561	5	81094469	F	II		IGR	opensea
cg23198623	0.217833	0.0754175	7.30006	1.11656e-09	5.74854e-07	11.9472	0.060131	0.277964	0.217833	2	111433128	F	II	BUB1	Body	shelf
cg01446492	0.404062	0.112892	7.29895	1.12131e-09	5.76883e-07	11.9431	0.084537	0.488599	0.404062	15	85859864	R	II		IGR	opensea
cg03022836	0.211502	0.0948627	7.29841	1.1236e-09	5.77648e-07	11.9411	0.0800205	0.291522	0.211502	4	5845790	R	II	CRMP1	Body	opensea
cg07475017	0.576911	0.21104	7.2976	1.12709e-09	5.79027e-07	11.9381	0.170555	0.747466	0.576911	22	36299468	R	II	RBFOX2	Body	opensea
cg12777002	-0.254318	0.909802	-7.2971	1.12922e-09	5.79711e-07	11.9363	0.927649	0.67333	-0.254318	2	74365942	F	II	BOLA3	Body	opensea
cg09572816	0.376105	0.132215	7.29648	1.1319e-09	5.8067e-07	11.934	0.105822	0.481927	0.376105	14	102240912	F	II	PPP2R5C	Body	opensea
cg23484655	-0.245176	0.846438	-7.29507	1.13796e-09	5.82532e-07	11.9288	0.863643	0.618467	-0.245176	15	62516670	R	I		IGR	island
cg10321486	0.628959	0.215167	7.29483	1.13901e-09	5.82657e-07	11.9279	0.17103	0.799989	0.628959	1	184580661	F	II	C1orf21	Body	opensea
cg22199118	0.477238	0.211996	7.2935	1.14478e-09	5.84776e-07	11.923	0.178506	0.655744	0.477238	8	69350927	R	II	C8orf34	5'UTR	opensea
cg10765387	0.596176	0.210172	7.29111	1.15523e-09	5.89696e-07	11.9141	0.168335	0.764511	0.596176	7	51220570	R	II	COBL	Body	opensea
cg15232299	0.509285	0.19242	7.29061	1.15744e-09	5.90016e-07	11.9123	0.156681	0.665966	0.509285	6	155254340	F	II		IGR	opensea
cg10027944	-0.228503	0.88886	-7.29059	1.1575e-09	5.90016e-07	11.9122	0.904896	0.676393	-0.228503	2	24843965	F	II	NCOA1	5'UTR	opensea
cg13286786	0.396092	0.1315	7.29038	1.15844e-09	5.90024e-07	11.9114	0.103704	0.499796	0.396092	6	154555386	R	II	OPRM1	Body	opensea
cg20833652	0.576278	0.195622	7.28991	1.16051e-09	5.90272e-07	11.9097	0.155181	0.731459	0.576278	11	76385643	R	II		IGR	shelf
cg22381196	-0.391282	0.908803	-7.28973	1.16128e-09	5.90272e-07	11.9091	0.936261	0.544979	-0.391282	16	72041376	R	II	DHODH	TSS1500	shore
cg11200781	0.521261	0.21895	7.28938	1.16285e-09	5.90649e-07	11.9077	0.18237	0.703631	0.521261	16	15603464	R	II	C16orf45	Body	opensea
cg17132004	0.532475	0.23794	7.28856	1.16647e-09	5.92069e-07	11.9047	0.200573	0.733048	0.532475	11	47387845	R	II	SPI1	Body	opensea
cg10053073	0.4084	0.16481	7.28806	1.16871e-09	5.92602e-07	11.9029	0.136151	0.544551	0.4084	17	73623182	R	II	RECQL5	3'UTR	opensea
cg15459165	0.279836	0.0786115	7.28771	1.17027e-09	5.92746e-07	11.9016	0.0589739	0.33881	0.279836	1	31223850	F	II	LAPTM5	Body	opensea
cg16296614	0.384559	0.118822	7.28731	1.17203e-09	5.92864e-07	11.9001	0.0918355	0.476394	0.384559	11	103829486	R	II	PDGFD	Body	opensea
cg24873332	0.312242	0.144261	7.28728	1.17215e-09	5.92864e-07	11.9	0.122349	0.434591	0.312242	7	149471835	F	II	SSPO	TSS1500	shore
cg13949717	0.447305	0.16844	7.28628	1.17664e-09	5.94673e-07	11.8963	0.13705	0.584355	0.447305	2	129261800	R	II		IGR	opensea
cg22018930	0.608641	0.189796	7.28608	1.17754e-09	5.94673e-07	11.8955	0.147084	0.755725	0.608641	16	23999045	R	II	PRKCB	Body	opensea
cg23954655	0.26232	0.0921529	7.28593	1.17821e-09	5.94673e-07	11.895	0.0737445	0.336064	0.26232	13	99223562	R	II	STK24	Body	opensea
cg13733708	-0.391678	0.865666	-7.28542	1.18048e-09	5.95401e-07	11.8931	0.893153	0.501474	-0.391678	20	44597685	F	II	ZNF335	Body	shelf
cg05119989	0.440568	0.163422	7.28469	1.18379e-09	5.9624e-07	11.8904	0.132505	0.573073	0.440568	3	13303998	F	II		IGR	opensea
cg07004957	0.307686	0.0930913	7.28468	1.1838e-09	5.9624e-07	11.8904	0.0714993	0.379185	0.307686	1	112135860	R	II		IGR	opensea
cg22013055	0.589433	0.21984	7.28399	1.18693e-09	5.97399e-07	11.8878	0.178477	0.767909	0.589433	2	47054833	F	II	LOC100134259	TSS200	opensea
cg02509011	-0.315036	0.889354	-7.28358	1.1888e-09	5.97918e-07	11.8863	0.911462	0.596426	-0.315036	4	184284254	R	II		IGR	opensea
cg04781080	0.362655	0.126487	7.28242	1.19405e-09	5.99303e-07	11.882	0.101037	0.463692	0.362655	15	68924114	F	II	CORO2B	Body	opensea
cg14217987	0.435636	0.167794	7.28108	1.20013e-09	6.01565e-07	11.8771	0.137223	0.572859	0.435636	3	71471505	R	II	FOXP1	5'UTR	opensea
cg04374393	-0.452356	0.642871	-7.28087	1.20107e-09	6.01565e-07	11.8763	0.674615	0.222259	-0.452356	3	137483503	R	II	SOX14	TSS200	island
cg07190151	-0.311759	0.816391	-7.28073	1.20172e-09	6.01565e-07	11.8758	0.838268	0.52651	-0.311759	5	58338574	R	II	PDE4D	Body	shelf
cg21415952	0.454835	0.183785	7.28046	1.20297e-09	6.01565e-07	11.8748	0.151867	0.606701	0.454835	10	5883061	R	II		IGR	shore
cg16001699	0.324699	0.122491	7.2804	1.20323e-09	6.01565e-07	11.8746	0.0997047	0.424404	0.324699	7	48285587	F	II	ABCA13	Body	opensea
cg15487646	0.570945	0.199974	7.28031	1.20365e-09	6.01565e-07	11.8742	0.159908	0.730853	0.570945	1	181077141	F	II		IGR	shelf
cg22895468	0.27825	0.106132	7.27998	1.20516e-09	6.01565e-07	11.873	0.0866061	0.364856	0.27825	4	40194771	R	II	RHOH	TSS1500	opensea
cg10451844	0.653236	0.241022	7.27974	1.20627e-09	6.01565e-07	11.8721	0.195181	0.848417	0.653236	17	41401952	F	II		IGR	opensea
cg01219347	0.209059	0.102893	7.2797	1.20645e-09	6.01565e-07	11.872	0.0882226	0.297281	0.209059	2	136844289	F	II		IGR	opensea
cg16111231	0.458714	0.234646	7.2796	1.20692e-09	6.01565e-07	11.8716	0.202455	0.66117	0.458714	6	160399700	F	II	IGF2R	Body	opensea
cg23610588	0.456025	0.154062	7.27928	1.20838e-09	6.01873e-07	11.8704	0.122061	0.578085	0.456025	22	44438406	F	II	PARVB	Body	opensea
cg13346235	0.270582	0.0909035	7.27724	1.2178e-09	6.06148e-07	11.8629	0.0719153	0.342498	0.270582	9	37040786	R	II		IGR	shelf
cg09445967	0.41918	0.162553	7.27666	1.22045e-09	6.07048e-07	11.8608	0.133137	0.552317	0.41918	11	60634850	R	II	ZP1	TSS200	opensea
cg03672117	0.36139	0.185447	7.27625	1.22239e-09	6.07591e-07	11.8592	0.160086	0.521476	0.36139	13	35353939	R	II		IGR	opensea
cg07607869	-0.218826	0.928205	-7.27551	1.22581e-09	6.08869e-07	11.8565	0.943562	0.724736	-0.218826	2	170863306	F	II	UBR3	Body	opensea
cg16291589	-0.308051	0.882823	-7.27481	1.22907e-09	6.1007e-07	11.8539	0.90444	0.59639	-0.308051	20	6023178	F	II	LRRN4	Body	shore
cg22548335	0.444206	0.171507	7.27423	1.23178e-09	6.10994e-07	11.8518	0.140335	0.584541	0.444206	15	85473388	R	II	SLC28A1	Body	opensea
cg22284514	0.377261	0.278039	7.27348	1.23532e-09	6.11936e-07	11.849	0.251564	0.628825	0.377261	20	46586644	F	I		IGR	opensea
cg14783993	0.225218	0.120603	7.27347	1.23539e-09	6.11936e-07	11.8489	0.104798	0.330016	0.225218	12	87106229	F	II	MGAT4C	5'UTR	opensea
cg16976269	0.59279	0.212585	7.27275	1.23877e-09	6.12145e-07	11.8463	0.170985	0.763776	0.59279	22	26349420	R	II	MYO18B	Body	opensea
cg20723459	0.647961	0.203693	7.27254	1.23976e-09	6.12145e-07	11.8455	0.158222	0.806183	0.647961	12	54147761	R	II	CISTR	Body	shelf
cg20164557	-0.422853	0.886085	-7.27249	1.23998e-09	6.12145e-07	11.8453	0.915759	0.492906	-0.422853	4	184916766	R	II	STOX2	Body	opensea
cg01787559	0.460572	0.1988	7.27227	1.241e-09	6.12145e-07	11.8445	0.166479	0.627051	0.460572	4	3450770	F	II	HGFAC	Body	shore
cg17528779	0.531016	0.19064	7.27217	1.24149e-09	6.12145e-07	11.8442	0.153376	0.684392	0.531016	22	18595363	R	II	TUBA8	5'UTR	shore
cg08726801	-0.36471	0.782844	-7.27211	1.24177e-09	6.12145e-07	11.8439	0.808437	0.443728	-0.36471	12	1974122	R	I	CACNA2D4	Body	island
cg08036148	0.661444	0.215838	7.27188	1.24284e-09	6.12255e-07	11.8431	0.169421	0.830865	0.661444	17	8484764	R	II	MYH10	Body	opensea
cg03892989	0.309697	0.111375	7.27144	1.24493e-09	6.12592e-07	11.8415	0.0896423	0.399339	0.309697	9	126979656	R	II		IGR	opensea
cg07728579	0.479041	0.17314	7.27138	1.24523e-09	6.12592e-07	11.8412	0.139523	0.618564	0.479041	15	83475013	R	II	FSD2	TSS1500	shelf
cg24185852	0.215886	0.11848	7.27092	1.24742e-09	6.12846e-07	11.8395	0.10333	0.319216	0.215886	5	168690818	R	II	MIR585	TSS200	opensea
cg27072025	0.289909	0.0977349	7.27091	1.24745e-09	6.12846e-07	11.8395	0.0773905	0.367299	0.289909	10	135203200	R	II	PAOX	Body	island
cg09550842	0.519815	0.19621	7.2698	1.25273e-09	6.15021e-07	11.8354	0.159732	0.679547	0.519815	11	13156713	F	II		IGR	opensea
cg12224388	0.592636	0.203643	7.26824	1.26018e-09	6.17545e-07	11.8296	0.162054	0.75469	0.592636	2	545599	R	II		IGR	opensea
cg20124410	0.463434	0.124593	7.26808	1.26097e-09	6.17545e-07	11.829	0.0920717	0.555506	0.463434	13	107333224	F	II		IGR	opensea
cg15142796	-0.385561	0.861868	-7.2675	1.26374e-09	6.18319e-07	11.8269	0.888925	0.503364	-0.385561	3	131219453	R	II	MRPL3	Body	shelf
cg11337097	0.456773	0.155582	7.26682	1.267e-09	6.1949e-07	11.8244	0.123528	0.580301	0.456773	2	100254880	R	II	AFF3	Body	opensea
cg22340807	0.332082	0.104395	7.26556	1.27311e-09	6.21924e-07	11.8197	0.0810909	0.413173	0.332082	1	61378118	F	II		IGR	opensea
cg03061223	0.431683	0.173558	7.26463	1.27763e-09	6.22569e-07	11.8163	0.143264	0.574947	0.431683	22	47159442	F	II	TBC1D22A	TSS200	shore
cg03413241	0.434236	0.140761	7.26401	1.28062e-09	6.23183e-07	11.814	0.110289	0.544525	0.434236	10	115080778	R	II		IGR	opensea
cg17685004	0.586924	0.18654	7.26361	1.28258e-09	6.23688e-07	11.8125	0.145352	0.732276	0.586924	2	217419293	R	II		IGR	opensea
cg13047929	-0.345242	0.875624	-7.26344	1.28339e-09	6.23688e-07	11.8119	0.899851	0.554609	-0.345242	3	187682796	R	II		IGR	opensea
cg27465837	0.531298	0.223953	7.26297	1.2857e-09	6.2429e-07	11.8102	0.186669	0.717967	0.531298	8	67039178	R	II	TRIM55	TSS200	opensea
cg09936033	0.469667	0.194638	7.26283	1.28637e-09	6.2429e-07	11.8097	0.161679	0.631346	0.469667	3	10341456	F	II		IGR	opensea
cg12111500	0.522901	0.203939	7.26229	1.289e-09	6.25145e-07	11.8077	0.167244	0.690146	0.522901	21	44863962	F	II		IGR	island
cg15715903	-0.382197	0.841776	-7.26191	1.29087e-09	6.25503e-07	11.8063	0.868597	0.4864	-0.382197	1	68926823	F	II		IGR	opensea
cg10148801	0.464421	0.171523	7.26179	1.29147e-09	6.25503e-07	11.8058	0.138932	0.603353	0.464421	5	126312517	F	II	MARCH3	5'UTR	opensea
cg07334644	0.613078	0.198261	7.26119	1.2944e-09	6.26193e-07	11.8036	0.155238	0.768316	0.613078	1	14009082	F	II		IGR	opensea
cg01731630	0.580563	0.201322	7.26115	1.29464e-09	6.26193e-07	11.8034	0.16058	0.741143	0.580563	5	9947503	R	II		IGR	opensea
cg05598831	0.393132	0.114745	7.26078	1.29643e-09	6.26639e-07	11.8021	0.0871569	0.480289	0.393132	3	31945731	F	II	OSBPL10	Body	opensea
cg10443421	0.612133	0.198333	7.25965	1.30203e-09	6.28924e-07	11.7979	0.155376	0.767509	0.612133	16	56644991	R	II		IGR	shelf
cg09574909	0.543549	0.162178	7.25873	1.30659e-09	6.30702e-07	11.7945	0.124035	0.667584	0.543549	1	198568084	F	II		IGR	opensea
cg06032603	0.57225	0.188179	7.25803	1.31005e-09	6.31948e-07	11.7919	0.148021	0.720272	0.57225	9	38127747	R	II		IGR	opensea
cg27551910	0.335936	0.125072	7.25707	1.31485e-09	6.33414e-07	11.7884	0.101498	0.437433	0.335936	17	79083905	R	II	BAIAP2	3'UTR	shore
cg12232590	-0.36378	0.78718	-7.25682	1.31612e-09	6.33599e-07	11.7874	0.812709	0.448929	-0.36378	1	40029650	R	II	PABPC4	Body	opensea
cg08697117	-0.305455	0.906985	-7.25648	1.31783e-09	6.34e-07	11.7862	0.92842	0.622965	-0.305455	16	54209779	F	II		IGR	opensea
cg23368787	-0.526062	0.622024	-7.25612	1.31962e-09	6.34343e-07	11.7849	0.658941	0.132879	-0.526062	19	36049342	F	I	ATP4A	Body	island
cg25075375	0.410238	0.14712	7.2559	1.32071e-09	6.34343e-07	11.7841	0.118332	0.52857	0.410238	1	158303775	F	II		IGR	opensea
cg14585186	0.452533	0.166699	7.25581	1.32119e-09	6.34343e-07	11.7837	0.134942	0.587475	0.452533	12	104974102	F	II	CHST11	Body	opensea
cg11795114	-0.422881	0.856275	-7.2548	1.32627e-09	6.36357e-07	11.78	0.885951	0.463069	-0.422881	1	112052280	R	II	TMIGD3	Body	opensea
cg25258740	-0.683902	0.765126	-7.25342	1.33325e-09	6.39154e-07	11.7749	0.81312	0.129218	-0.683902	12	75603230	F	I	KCNC2	5'UTR	island
cg13601595	-0.372296	0.786645	-7.25319	1.3344e-09	6.39154e-07	11.774	0.812771	0.440475	-0.372296	8	10468038	F	II	RP1L1	Body	shore
cg10917593	-0.21004	0.925769	-7.25312	1.33477e-09	6.39154e-07	11.7738	0.940509	0.730469	-0.21004	11	96065862	F	II	MAML2	Body	opensea
cg12232911	0.547127	0.209454	7.25159	1.34255e-09	6.42163e-07	11.7681	0.171059	0.718186	0.547127	4	15778961	R	II	CD38	TSS1500	shore
cg11560197	-0.420603	0.654896	-7.25153	1.34284e-09	6.42163e-07	11.7679	0.684412	0.26381	-0.420603	5	140182956	R	II	PCDHA2	Body	island
cg25724842	0.491333	0.174064	7.24971	1.35219e-09	6.46207e-07	11.7612	0.139584	0.630917	0.491333	6	163574564	F	II	PACRG	Body	shelf
cg17610116	0.629916	0.242116	7.24906	1.35555e-09	6.47381e-07	11.7588	0.197911	0.827827	0.629916	17	34242670	F	II		IGR	opensea
cg02350705	-0.265863	0.853563	-7.24888	1.35648e-09	6.47396e-07	11.7581	0.87222	0.606357	-0.265863	7	4740525	R	II	FOXK1	Body	opensea
cg20565652	0.399018	0.152134	7.24845	1.35868e-09	6.48018e-07	11.7565	0.124133	0.523151	0.399018	12	27687275	F	II	PPFIBP1	5'UTR	opensea
cg15820868	-0.338618	0.74755	-7.2479	1.3615e-09	6.48682e-07	11.7545	0.771313	0.432695	-0.338618	2	133105045	F	I		IGR	opensea
cg10718267	0.559984	0.202598	7.24783	1.36188e-09	6.48682e-07	11.7542	0.163301	0.723285	0.559984	2	9783004	F	II		IGR	opensea
cg12525025	0.571011	0.21302	7.2468	1.36725e-09	6.5081e-07	11.7504	0.172949	0.74396	0.571011	10	71374139	R	II		IGR	opensea
cg03748473	0.504004	0.190274	7.24442	1.37964e-09	6.55406e-07	11.7416	0.154905	0.658909	0.504004	11	122591375	R	II	UBASH3B	Body	opensea
cg26901352	0.327971	0.144013	7.2435	1.38448e-09	6.5727e-07	11.7382	0.120997	0.448968	0.327971	16	57447502	R	II	CCL17	5'UTR	opensea
cg04165922	-0.34422	0.902071	-7.2424	1.39027e-09	6.59584e-07	11.7342	0.926227	0.582007	-0.34422	1	162297422	F	II	NOS1AP	Body	opensea
cg03944474	0.596024	0.220585	7.2402	1.40197e-09	6.64694e-07	11.726	0.178758	0.774783	0.596024	10	1532238	R	II	ADARB2	Body	opensea
cg22476055	-0.394409	0.817213	-7.23965	1.40489e-09	6.65644e-07	11.724	0.844891	0.450482	-0.394409	16	11082822	F	II	CLEC16A	Body	opensea
cg03425527	-0.315714	0.871687	-7.23942	1.40615e-09	6.65799e-07	11.7231	0.893842	0.578128	-0.315714	3	4870421	F	II	ITPR1	Body	opensea
cg19538026	0.456985	0.17512	7.23811	1.41314e-09	6.68414e-07	11.7183	0.14305	0.600035	0.456985	17	80830999	R	II	TBCD	Body	shore
cg14228933	0.447464	0.178794	7.23804	1.41353e-09	6.68414e-07	11.7181	0.147393	0.594856	0.447464	14	95837865	R	II		IGR	opensea
cg22793645	0.509795	0.224712	7.23784	1.41461e-09	6.68484e-07	11.7173	0.188937	0.698732	0.509795	17	62010764	R	II	CD79B	TSS1500	opensea
cg21606102	0.428152	0.179792	7.23719	1.41812e-09	6.69705e-07	11.7149	0.149746	0.577898	0.428152	22	38393095	R	II	POLR2F	Body	opensea
cg01135584	-0.277194	0.761462	-7.23697	1.41932e-09	6.69831e-07	11.7141	0.780914	0.50372	-0.277194	7	36640146	F	II	AOAH-IT1	TSS1500	opensea
cg12256921	0.613301	0.201676	7.23665	1.42104e-09	6.69897e-07	11.7129	0.158638	0.771939	0.613301	7	50310464	F	II		IGR	opensea
cg07228066	-0.295737	0.882979	-7.2366	1.42132e-09	6.69897e-07	11.7127	0.903733	0.607996	-0.295737	14	20614483	R	II		IGR	opensea
cg26188692	0.532911	0.22913	7.23607	1.42414e-09	6.70786e-07	11.7108	0.191733	0.724643	0.532911	15	67173012	R	II		IGR	opensea
cg05693938	0.31191	0.108636	7.23578	1.42576e-09	6.7111e-07	11.7097	0.0867472	0.398657	0.31191	2	142943870	R	II		IGR	opensea
cg27494086	0.367656	0.150026	7.23399	1.43546e-09	6.75232e-07	11.7031	0.124225	0.491881	0.367656	20	3365025	R	II	C20orf194	Body	opensea
cg14716166	-0.365477	0.878823	-7.23328	1.43933e-09	6.76613e-07	11.7005	0.904471	0.538994	-0.365477	15	41548858	F	II	CHP1	Body	opensea
cg16350349	-0.450396	0.715689	-7.23301	1.44085e-09	6.76885e-07	11.6995	0.747296	0.2969	-0.450396	2	3751593	R	I	DCDC2C	1stExon	island
cg02073763	0.535462	0.193925	7.23273	1.44237e-09	6.77155e-07	11.6984	0.156348	0.691811	0.535462	2	46064034	F	II	PRKCE	Body	opensea
cg24202390	0.528218	0.18564	7.23187	1.44707e-09	6.7864e-07	11.6953	0.148572	0.676789	0.528218	1	52017771	R	II		IGR	opensea
cg09621572	0.424724	0.137801	7.23181	1.44742e-09	6.7864e-07	11.695	0.107996	0.532719	0.424724	6	31539973	F	I	LTA	TSS200	opensea
cg16332119	-0.37599	0.817556	-7.23118	1.45092e-09	6.79626e-07	11.6927	0.843941	0.467951	-0.37599	3	48259336	R	II		IGR	opensea
cg03131366	0.488646	0.161489	7.23109	1.45141e-09	6.79626e-07	11.6924	0.127198	0.615844	0.488646	12	2041707	R	II		IGR	opensea
cg06153257	0.411062	0.168727	7.22973	1.45893e-09	6.82508e-07	11.6873	0.139881	0.550943	0.411062	6	44129829	F	II	CAPN11	Body	opensea
cg08867355	0.34505	0.13295	7.22963	1.45947e-09	6.82508e-07	11.687	0.108736	0.453786	0.34505	22	24111592	F	II	CHCHD10	TSS1500	shore
cg25359702	0.520496	0.241322	7.22857	1.46538e-09	6.84826e-07	11.6831	0.204796	0.725292	0.520496	22	35807232	F	II	MCM5	Body	opensea
cg12213064	0.463189	0.142148	7.22796	1.46878e-09	6.85527e-07	11.6808	0.109643	0.572832	0.463189	2	60772650	F	II	BCL11A	Body	shelf
cg02768561	-0.328899	0.879259	-7.22754	1.47114e-09	6.86184e-07	11.6792	0.902339	0.573441	-0.328899	10	28785155	F	II		IGR	opensea
cg01011898	0.243846	0.104265	7.22683	1.47511e-09	6.8759e-07	11.6766	0.0871527	0.330999	0.243846	2	9283292	R	II		IGR	opensea
cg11735270	-0.23729	0.908013	-7.22636	1.47771e-09	6.88292e-07	11.6749	0.924665	0.687375	-0.23729	2	26491191	F	II	HADHB	Body	opensea
cg24989176	-0.291556	0.812254	-7.22622	1.47853e-09	6.88292e-07	11.6744	0.832714	0.541158	-0.291556	13	31667191	R	II		IGR	opensea
cg18088944	0.556048	0.187997	7.22475	1.48683e-09	6.91674e-07	11.6689	0.148976	0.705024	0.556048	8	60175587	R	II		IGR	opensea
cg16659184	0.329382	0.125616	7.22449	1.4883e-09	6.91674e-07	11.668	0.102502	0.431884	0.329382	7	6111170	R	II		IGR	opensea
cg13863764	-0.272489	0.843856	-7.22436	1.48903e-09	6.91674e-07	11.6675	0.862978	0.590489	-0.272489	1	11561908	F	I	PTCHD2	Body	island
cg13344587	0.416702	0.182489	7.2241	1.49051e-09	6.91674e-07	11.6665	0.153247	0.569949	0.416702	10	63723919	F	II	ARID5B	Body	opensea
cg12448747	0.418862	0.209504	7.22391	1.49157e-09	6.91674e-07	11.6658	0.18011	0.598972	0.418862	3	12898045	F	II		IGR	opensea
cg18590814	-0.245628	0.861715	-7.2231	1.49615e-09	6.93352e-07	11.6629	0.878952	0.633325	-0.245628	14	89857717	R	II	FOXN3	Body	opensea
cg19913557	-0.264976	0.870097	-7.22158	1.50484e-09	6.96822e-07	11.6572	0.888692	0.623716	-0.264976	16	34726852	F	I		IGR	opensea
cg03281861	0.458052	0.209595	7.22139	1.5059e-09	6.96822e-07	11.6566	0.177451	0.635503	0.458052	16	87575655	R	II		IGR	opensea
cg10907896	-0.356332	0.910396	-7.22114	1.50738e-09	6.96822e-07	11.6556	0.935402	0.579069	-0.356332	2	239343799	R	II	ASB1	Body	shore
cg00170438	0.310589	0.148186	7.22111	1.50751e-09	6.96822e-07	11.6555	0.126391	0.43698	0.310589	20	60792389	R	II	HRH3	Body	shore
cg22376872	0.570838	0.192099	7.21903	1.51953e-09	7.01505e-07	11.6478	0.15204	0.722878	0.570838	14	93135107	R	II	RIN3	Body	opensea
cg12489013	0.528206	0.159418	7.21901	1.5196e-09	7.01505e-07	11.6478	0.122351	0.650557	0.528206	18	55298534	F	II	LOC100505549	5'UTR	shore
cg12479795	0.608063	0.209654	7.21845	1.52283e-09	7.02546e-07	11.6457	0.166983	0.775046	0.608063	7	18875316	F	II	HDAC9	Body	opensea
cg03492184	0.352495	0.134251	7.21814	1.52466e-09	7.02941e-07	11.6445	0.109515	0.46201	0.352495	4	87868542	F	II	AFF1	5'UTR	opensea
cg07597976	0.600966	0.176603	7.21785	1.52631e-09	7.03028e-07	11.6435	0.13443	0.735397	0.600966	16	28943019	F	II	CD19	TSS1500	opensea
cg19943221	-0.202224	0.93662	-7.21762	1.52769e-09	7.03028e-07	11.6426	0.950811	0.748587	-0.202224	20	9181020	R	II	PLCB4	5'UTR	opensea
cg22604658	0.582053	0.199458	7.2176	1.52778e-09	7.03028e-07	11.6425	0.158612	0.740665	0.582053	8	130423687	R	II	CCDC26	Body	opensea
cg12168009	0.583683	0.233193	7.21735	1.52925e-09	7.03186e-07	11.6416	0.192233	0.775916	0.583683	13	34832875	F	II		IGR	opensea
cg06363465	0.396507	0.180899	7.2171	1.53069e-09	7.03186e-07	11.6407	0.153074	0.549581	0.396507	2	125044021	R	II	CNTNAP5	Body	opensea
cg03584056	0.205843	0.101891	7.21681	1.53236e-09	7.03186e-07	11.6396	0.0874455	0.293288	0.205843	19	4910798	F	II	UHRF1	5'UTR	shore
cg13912418	0.522427	0.21249	7.2167	1.53301e-09	7.03186e-07	11.6392	0.175828	0.698256	0.522427	3	37615071	R	II	ITGA9	Body	opensea
cg01701207	-0.332245	0.874365	-7.21602	1.537e-09	7.04566e-07	11.6367	0.897681	0.565436	-0.332245	16	70597619	R	II	SF3B3	Body	opensea
cg04179951	-0.373428	0.891303	-7.21506	1.54264e-09	7.06495e-07	11.6331	0.917509	0.544081	-0.373428	15	78317696	F	II	TBC1D2B	Body	opensea
cg14729755	0.235855	0.0893265	7.21496	1.54317e-09	7.06495e-07	11.6328	0.0727753	0.30863	0.235855	9	35619819	F	II	CD72	TSS1500	shelf
cg07397033	0.466528	0.174058	7.21474	1.5445e-09	7.06652e-07	11.632	0.141319	0.607848	0.466528	10	98031201	F	II	BLNK	5'UTR	opensea
cg01267675	0.653083	0.205495	7.2121	1.56008e-09	7.13327e-07	11.6222	0.159664	0.812748	0.653083	4	109478205	F	II	RPL34-AS1	ExonBnd	opensea
cg08920032	-0.396222	0.887001	-7.21174	1.56223e-09	7.13854e-07	11.6209	0.914806	0.518584	-0.396222	15	99332004	R	II	IGF1R	Body	opensea
cg05010471	-0.254202	0.896459	-7.21128	1.56495e-09	7.14647e-07	11.6192	0.914298	0.660096	-0.254202	14	29859158	F	II		IGR	opensea
cg12358054	0.485004	0.219208	7.2107	1.56843e-09	7.15779e-07	11.617	0.185173	0.670177	0.485004	21	28223238	R	II		IGR	opensea
cg23502926	0.449038	0.23877	7.20952	1.57547e-09	7.18536e-07	11.6127	0.207258	0.656296	0.449038	14	104210385	F	II	PPP1R13B	Body	opensea
cg14220262	0.506184	0.180493	7.20903	1.57836e-09	7.1912e-07	11.6109	0.144972	0.651156	0.506184	1	1114963	F	II	TTLL10	Body	shore
cg15044453	-0.36645	0.860438	-7.20897	1.57875e-09	7.1912e-07	11.6106	0.886154	0.519704	-0.36645	6	151258520	R	II	MTHFD1L	Body	opensea
cg05952163	0.294358	0.0833924	7.20813	1.58378e-09	7.20953e-07	11.6076	0.0627357	0.357094	0.294358	11	9723864	R	II	SWAP70	Body	opensea
cg20400554	0.594382	0.211129	7.20783	1.5856e-09	7.21327e-07	11.6064	0.169418	0.7638	0.594382	20	6635618	F	II		IGR	opensea
cg01928820	0.261375	0.178408	7.20745	1.58793e-09	7.2193e-07	11.605	0.160065	0.42144	0.261375	6	42883624	R	II	PTCRA	TSS200	opensea
cg06096446	-0.31311	0.85877	-7.20554	1.59946e-09	7.26256e-07	11.598	0.880743	0.567633	-0.31311	6	158744008	F	II	TULP4	Body	opensea
cg05046444	-0.342329	0.866447	-7.20466	1.60487e-09	7.28248e-07	11.5947	0.89047	0.548142	-0.342329	3	193965305	F	II	LOC101929337	TSS200	opensea
cg02460440	0.502407	0.169423	7.20349	1.61199e-09	7.31018e-07	11.5904	0.134166	0.636573	0.502407	8	131428346	F	II	ASAP1	5'UTR	opensea
cg14885762	0.433453	0.147699	7.20326	1.61342e-09	7.31209e-07	11.5895	0.117281	0.550734	0.433453	17	75446450	F	II	SEPT9	TSS200	shore
cg18745507	0.524129	0.201045	7.20282	1.61608e-09	7.31953e-07	11.5879	0.164264	0.688394	0.524129	19	10415557	R	II	ZGLP1	3'UTR	opensea
cg27280172	0.38741	0.14919	7.20201	1.62107e-09	7.33288e-07	11.5849	0.122003	0.509413	0.38741	10	114741791	R	II	TCF7L2	Body	opensea
cg08063160	0.380269	0.12809	7.20201	1.62109e-09	7.33288e-07	11.5849	0.101404	0.481673	0.380269	2	238578376	R	II	LRRFIP1	Body	opensea
cg08289350	0.338395	0.113831	7.20043	1.63088e-09	7.368e-07	11.5791	0.0900843	0.428479	0.338395	17	74524371	R	II	CYGB	3'UTR	opensea
cg04192631	-0.328819	0.891268	-7.20014	1.63267e-09	7.37146e-07	11.578	0.914343	0.585524	-0.328819	1	225968461	R	II	SRP9	Body	shelf
cg18587476	-0.388992	0.794919	-7.19876	1.64128e-09	7.40103e-07	11.5729	0.822217	0.433224	-0.388992	2	24397810	R	I	C2orf84	TSS200	island
cg03551950	0.36435	0.138139	7.1982	1.64476e-09	7.4121e-07	11.5708	0.11257	0.476921	0.36435	1	204422675	F	II	PIK3C2B	Body	opensea
cg15694146	0.500122	0.17795	7.19476	1.66641e-09	7.50494e-07	11.5581	0.142854	0.642976	0.500122	1	27823372	F	II		IGR	opensea
cg04282607	0.286845	0.126887	7.19408	1.67072e-09	7.51801e-07	11.5556	0.106757	0.393603	0.286845	22	22007286	F	II	MIR301B	Body	shore
cg21592454	-0.372485	0.875347	-7.19393	1.67165e-09	7.51801e-07	11.5551	0.901486	0.529001	-0.372485	7	36639726	F	II	AOAH-IT1	TSS200	opensea
cg26650816	0.369578	0.13374	7.19354	1.67416e-09	7.51801e-07	11.5536	0.107804	0.477382	0.369578	1	41129371	R	II	RIMS3	5'UTR	shore
cg02233071	0.297045	0.108684	7.19348	1.67454e-09	7.51801e-07	11.5534	0.0878389	0.384884	0.297045	21	36181046	F	II	RUNX1	Body	opensea
cg14503489	0.331663	0.186183	7.19277	1.67909e-09	7.53374e-07	11.5508	0.162908	0.494571	0.331663	10	125218684	F	II		IGR	opensea
cg25844587	0.581396	0.218808	7.19208	1.68347e-09	7.54605e-07	11.5482	0.178008	0.759404	0.581396	15	91586374	F	II		IGR	opensea
cg13855577	0.342323	0.156115	7.19192	1.68451e-09	7.54605e-07	11.5476	0.132093	0.474416	0.342323	22	42683569	R	II		IGR	shelf
cg24486784	0.241312	0.0911225	7.19177	1.68544e-09	7.54605e-07	11.5471	0.0741883	0.3155	0.241312	5	148690886	F	II	AFAP1L1	Body	opensea
cg26933683	0.331714	0.138588	7.19168	1.68603e-09	7.54605e-07	11.5468	0.11531	0.447023	0.331714	17	61918738	R	II	SMARCD2	Body	shore
cg11769824	0.60854	0.20855	7.19138	1.68797e-09	7.55003e-07	11.5457	0.165846	0.774386	0.60854	10	90969463	R	II		IGR	shore
cg14713333	0.434431	0.220474	7.19078	1.69185e-09	7.56268e-07	11.5434	0.189988	0.624419	0.434431	22	44760104	F	II		IGR	opensea
cg08154963	-0.425204	0.808639	-7.19039	1.69431e-09	7.56897e-07	11.542	0.838477	0.413274	-0.425204	17	33426885	F	II	RAD51L3	3'UTR	opensea
cg02206935	0.343588	0.162325	7.18924	1.70176e-09	7.59698e-07	11.5377	0.138213	0.481801	0.343588	7	36430885	R	II	KIAA0895	TSS1500	shore
cg00470351	0.206617	0.0856533	7.18909	1.70269e-09	7.59698e-07	11.5372	0.0711538	0.277771	0.206617	1	43825296	F	II	CDC20	ExonBnd	shore
cg05333614	0.558126	0.213108	7.18842	1.70708e-09	7.61186e-07	11.5347	0.173942	0.732067	0.558126	2	1168186	F	II	SNTG2	Body	opensea
cg03883256	0.365634	0.141303	7.1874	1.71367e-09	7.63648e-07	11.531	0.115644	0.481278	0.365634	11	119235802	F	II	USP2	TSS1500	shore
cg08979319	-0.577128	0.658624	-7.18701	1.71624e-09	7.64238e-07	11.5295	0.699125	0.121997	-0.577128	6	100896055	R	I	SIM1	Body	island
cg11243388	0.51566	0.209512	7.18524	1.72782e-09	7.68526e-07	11.523	0.173326	0.688986	0.51566	10	71616684	F	II	COL13A1	Body	opensea
cg14116129	0.379791	0.214618	7.18485	1.7304e-09	7.69199e-07	11.5215	0.187966	0.567757	0.379791	5	1140748	F	I		IGR	opensea
cg14887853	-0.344678	0.860153	-7.18324	1.74103e-09	7.72968e-07	11.5156	0.884341	0.539663	-0.344678	6	139794538	R	II	LOC645434	Body	opensea
cg16000803	-0.352066	0.891596	-7.18134	1.75366e-09	7.77136e-07	11.5086	0.916303	0.564236	-0.352066	7	32619660	F	II	AVL9	Body	opensea
cg11828076	0.600396	0.217147	7.17998	1.76274e-09	7.7971e-07	11.5035	0.175014	0.77541	0.600396	15	68659041	R	II	ITGA11	Body	opensea
cg16123842	0.608709	0.199784	7.17982	1.76381e-09	7.7971e-07	11.5029	0.157068	0.765777	0.608709	10	4565009	F	II		IGR	opensea
cg07816159	-0.204717	0.918647	-7.1794	1.76666e-09	7.80494e-07	11.5014	0.933013	0.728295	-0.204717	2	230745848	R	II	TRIP12	TSS1500	opensea
cg06238494	-0.317403	0.918844	-7.17855	1.77236e-09	7.8253e-07	11.4982	0.941118	0.623715	-0.317403	1	29384988	R	II	EPB41	Body	opensea
cg00361264	-0.223304	0.925058	-7.17828	1.77414e-09	7.82837e-07	11.4973	0.940729	0.717424	-0.223304	1	203198777	F	II	CHIT1	1stExon	opensea
cg25725541	-0.393433	0.81409	-7.17754	1.77914e-09	7.83951e-07	11.4945	0.841699	0.448267	-0.393433	18	12516264	R	II	SPIRE1	Body	opensea
cg21279706	-0.36435	0.892906	-7.17747	1.77962e-09	7.83951e-07	11.4943	0.918474	0.554124	-0.36435	3	128710636	F	II	KIAA1257	Body	shore
cg22298224	-0.349379	0.742167	-7.17743	1.77994e-09	7.83951e-07	11.4941	0.766685	0.417306	-0.349379	11	65736639	F	II	SART1	Body	opensea
cg03357721	0.658433	0.238623	7.177	1.78282e-09	7.84608e-07	11.4925	0.192417	0.85085	0.658433	13	111956695	F	II	ARHGEF7	3'UTR	opensea
cg01915294	0.42151	0.181589	7.17683	1.78401e-09	7.84608e-07	11.4919	0.152009	0.573519	0.42151	1	174063102	R	II		IGR	opensea
cg08727218	-0.209835	0.835736	-7.17656	1.78579e-09	7.84608e-07	11.4909	0.850462	0.640626	-0.209835	6	87832318	F	I		IGR	island
cg03826704	0.440512	0.146834	7.17632	1.78748e-09	7.84869e-07	11.49	0.115921	0.556433	0.440512	12	12162168	F	II		IGR	opensea
cg16212207	0.379736	0.151051	7.17555	1.7927e-09	7.863e-07	11.4872	0.124403	0.504138	0.379736	3	187685215	F	II		IGR	opensea
cg05936684	-0.350823	0.850694	-7.17518	1.79518e-09	7.863e-07	11.4858	0.875314	0.524491	-0.350823	2	15475606	R	II	NBAS	Body	opensea
cg01279933	0.325549	0.124076	7.17474	1.79821e-09	7.86701e-07	11.4842	0.101231	0.42678	0.325549	19	10663970	F	II	ATG4D	3'UTR	opensea
cg14185504	-0.243571	0.893484	-7.17409	1.80268e-09	7.88175e-07	11.4818	0.910577	0.667006	-0.243571	6	110094128	F	II	FIG4	Body	opensea
cg12657464	-0.402229	0.884312	-7.17272	1.81211e-09	7.91378e-07	11.4767	0.912539	0.51031	-0.402229	3	47125634	F	II	SETD2	Body	opensea
cg22515458	0.594611	0.246565	7.1727	1.81221e-09	7.91378e-07	11.4766	0.204838	0.799449	0.594611	3	5050513	R	II		IGR	opensea
cg05359652	-0.363247	0.900413	-7.17152	1.82034e-09	7.93487e-07	11.4723	0.925904	0.562657	-0.363247	1	200112638	F	II	NR5A2	Body	opensea
cg23965049	-0.37639	0.891492	-7.17092	1.82453e-09	7.9483e-07	11.4701	0.917905	0.541515	-0.37639	2	207993750	F	II	KLF7	Body	opensea
cg24520862	0.296335	0.0884657	7.17056	1.82704e-09	7.95442e-07	11.4687	0.0676703	0.364005	0.296335	11	75943228	F	II		IGR	shelf
cg06860267	0.501892	0.195977	7.17022	1.82937e-09	7.95975e-07	11.4675	0.160757	0.662648	0.501892	2	157313374	F	II	GPD2	5'UTR	opensea
cg18338046	0.399134	0.120921	7.16887	1.83883e-09	7.99604e-07	11.4625	0.0929115	0.492045	0.399134	5	133452188	R	II	TCF7	Body	shore
cg25984903	0.633056	0.249393	7.16794	1.84529e-09	8.01448e-07	11.4591	0.204968	0.838024	0.633056	4	145828037	F	II		IGR	opensea
cg19020299	0.210266	0.0820379	7.16764	1.84743e-09	8.01577e-07	11.4579	0.0672824	0.277549	0.210266	12	6536259	R	II		IGR	opensea
cg25721991	0.40434	0.121845	7.16709	1.85132e-09	8.0261e-07	11.4559	0.0934703	0.49781	0.40434	13	114100469	F	II	ADPRHL1	5'UTR	opensea
cg22440155	0.34447	0.160746	7.16674	1.85373e-09	8.03041e-07	11.4546	0.136573	0.481043	0.34447	19	2664262	R	II	GNG7	5'UTR	opensea
cg24982532	0.603638	0.216244	7.16633	1.85662e-09	8.03041e-07	11.4531	0.173884	0.777522	0.603638	4	169304803	F	II	DDX60L	Body	opensea
cg06821159	0.289306	0.1107	7.16631	1.85678e-09	8.03041e-07	11.453	0.0903982	0.379704	0.289306	16	12771577	R	II	CPPED1	Body	opensea
cg20027894	-0.209363	0.926012	-7.16545	1.86289e-09	8.05201e-07	11.4498	0.940704	0.731341	-0.209363	17	2264966	R	II	SGSM2	Body	shore
cg21268503	0.24217	0.101441	7.16458	1.86908e-09	8.07391e-07	11.4466	0.0844462	0.326616	0.24217	5	143191676	F	II	HMHB1	TSS200	opensea
cg09082493	0.302524	0.147644	7.16429	1.87114e-09	8.07797e-07	11.4456	0.126414	0.428939	0.302524	14	100319744	R	II	EML1	Body	opensea
cg18604947	0.54341	0.209371	7.16389	1.87397e-09	8.08533e-07	11.4441	0.171237	0.714647	0.54341	22	19609793	F	II		IGR	opensea
cg12731838	0.237692	0.105866	7.16355	1.87637e-09	8.08615e-07	11.4428	0.0891861	0.326878	0.237692	11	7914544	F	II		IGR	opensea
cg09766547	-0.285668	0.906651	-7.16355	1.87641e-09	8.08615e-07	11.4428	0.926698	0.64103	-0.285668	7	30465150	R	II	NOD1	3'UTR	opensea
cg04864807	-0.638476	0.718751	-7.16328	1.87828e-09	8.08938e-07	11.4418	0.763556	0.12508	-0.638476	2	121412139	R	I		IGR	island
cg17457586	0.55071	0.221485	7.16292	1.88087e-09	8.09367e-07	11.4405	0.182838	0.733548	0.55071	4	123725093	F	II		IGR	opensea
cg11900393	-0.308085	0.878159	-7.16283	1.88153e-09	8.09367e-07	11.4402	0.899779	0.591695	-0.308085	12	721502	F	II	NINJ2	Body	shelf
cg20783780	-0.273118	0.852359	-7.1626	1.88315e-09	8.09577e-07	11.4393	0.871525	0.598407	-0.273118	11	112191546	F	II	LOC283140	Body	opensea
cg22006852	0.32747	0.124833	7.16233	1.88512e-09	8.09943e-07	11.4383	0.101853	0.429323	0.32747	1	111757687	R	II		IGR	opensea
cg24322358	-0.233076	0.834744	-7.16208	1.8869e-09	8.10221e-07	11.4374	0.8511	0.618024	-0.233076	22	45001155	R	II		IGR	opensea
cg11091478	-0.414524	0.893786	-7.16125	1.89286e-09	8.12206e-07	11.4343	0.922876	0.508352	-0.414524	1	173421266	R	II	LOC100506023	Body	opensea
cg02664697	0.598699	0.234997	7.16112	1.89378e-09	8.12206e-07	11.4339	0.192983	0.791682	0.598699	6	11621518	F	II		IGR	opensea
cg08537847	-0.270541	0.866561	-7.16091	1.89531e-09	8.1238e-07	11.4331	0.885547	0.615006	-0.270541	5	148810203	R	I	MIR145	TSS200	opensea
cg13462082	-0.396161	0.767909	-7.16073	1.89662e-09	8.12456e-07	11.4324	0.795709	0.399548	-0.396161	7	106820841	F	II	HBP1	Body	opensea
cg01680961	0.567998	0.232102	7.16006	1.90148e-09	8.13188e-07	11.4299	0.192242	0.76024	0.567998	1	152943163	R	II	SPRR4	1stExon	opensea
cg16506114	-0.311941	0.673086	-7.15994	1.90231e-09	8.13188e-07	11.4295	0.694976	0.383036	-0.311941	3	96495797	F	II		IGR	island
cg05371552	-0.487471	0.754028	-7.15987	1.90285e-09	8.13188e-07	11.4292	0.788237	0.300765	-0.487471	7	158854564	R	I	VIPR2	Body	island
cg01917598	-0.388731	0.793762	-7.15968	1.90419e-09	8.13277e-07	11.4285	0.821041	0.43231	-0.388731	1	150853900	R	II		IGR	opensea
cg06528771	-0.371191	0.841425	-7.15891	1.90978e-09	8.14839e-07	11.4257	0.867473	0.496282	-0.371191	2	102513985	F	II		IGR	opensea
cg05303899	0.577724	0.236336	7.15857	1.91222e-09	8.14839e-07	11.4245	0.195794	0.773518	0.577724	2	9919494	F	II		IGR	opensea
cg09529552	0.618353	0.186957	7.15855	1.91238e-09	8.14839e-07	11.4244	0.143564	0.761917	0.618353	21	39807400	R	II	ERG	Body	opensea
cg16958707	-0.364749	0.891547	-7.15816	1.9152e-09	8.15559e-07	11.4229	0.917144	0.552395	-0.364749	3	171874269	R	II	FNDC3B	Body	opensea
cg23310123	0.207172	0.0849625	7.15726	1.92177e-09	8.17873e-07	11.4196	0.0704241	0.277596	0.207172	1	28471208	F	II		IGR	opensea
cg13625021	0.484918	0.141913	7.15694	1.92417e-09	8.1841e-07	11.4184	0.107884	0.592801	0.484918	18	12750061	R	II	LOC100996324	TSS1500	opensea
cg07859923	0.613263	0.209768	7.15556	1.93428e-09	8.22223e-07	11.4133	0.166732	0.779995	0.613263	3	177646254	R	II		IGR	opensea
cg23352942	0.286731	0.119749	7.15397	1.94602e-09	8.24937e-07	11.4074	0.0996275	0.386358	0.286731	3	46931381	R	II	PTH1R	Body	shelf
cg03963391	-0.279479	0.88097	-7.15391	1.9464e-09	8.24937e-07	11.4072	0.900582	0.621103	-0.279479	16	34808479	R	II		IGR	island
cg06230847	-0.252045	0.934897	-7.15367	1.94824e-09	8.25228e-07	11.4063	0.952584	0.70054	-0.252045	6	30297594	F	II	TRIM39	Body	shelf
cg13318911	0.442891	0.17342	7.15334	1.95068e-09	8.25532e-07	11.4051	0.14234	0.58523	0.442891	22	17747817	F	II	CECR3	TSS200	opensea
cg26540765	0.634825	0.218489	7.15326	1.95125e-09	8.25532e-07	11.4048	0.17394	0.808765	0.634825	6	130065605	R	II		IGR	opensea
cg04453371	0.47589	0.176105	7.15232	1.95822e-09	8.27994e-07	11.4014	0.142709	0.6186	0.47589	10	30496461	F	II		IGR	opensea
cg13552073	0.609778	0.2078	7.15126	1.96616e-09	8.30375e-07	11.3974	0.165009	0.774787	0.609778	17	2787039	R	II	RAP1GAP2	Body	opensea
cg14249174	-0.301603	0.879342	-7.14951	1.97928e-09	8.34448e-07	11.391	0.900507	0.598904	-0.301603	4	153814351	R	II	ARFIP1	Body	opensea
cg07196577	0.425605	0.164344	7.14926	1.98113e-09	8.34735e-07	11.3901	0.134477	0.560081	0.425605	1	109850486	F	II	MYBPHL	TSS1500	opensea
cg14547936	-0.317831	0.917955	-7.14873	1.98519e-09	8.35103e-07	11.3881	0.940259	0.622428	-0.317831	14	90440997	R	II	TDP1	Body	opensea
cg21488279	-0.615694	0.678846	-7.14834	1.98807e-09	8.35103e-07	11.3867	0.722053	0.106359	-0.615694	5	122434178	F	I	PRDM6	Body	island
cg06559306	-0.399195	0.800175	-7.14802	1.99051e-09	8.35266e-07	11.3855	0.828188	0.428994	-0.399195	15	42392750	F	II		IGR	opensea
cg12846715	0.507687	0.167874	7.14693	1.99876e-09	8.38237e-07	11.3814	0.132247	0.639934	0.507687	10	7487926	R	II		IGR	opensea
cg11843414	0.477764	0.185267	7.14671	2.00047e-09	8.38464e-07	11.3806	0.15174	0.629504	0.477764	7	100907847	R	II		IGR	opensea
cg11503550	0.446256	0.172495	7.14653	2.00182e-09	8.38542e-07	11.38	0.141179	0.587435	0.446256	14	75867017	R	II		IGR	opensea
cg26897830	0.369955	0.147072	7.14633	2.00337e-09	8.38703e-07	11.3792	0.121111	0.491066	0.369955	10	50518408	F	II	C10orf71	5'UTR	opensea
cg05366312	0.310293	0.106613	7.1454	2.01045e-09	8.40529e-07	11.3758	0.0848381	0.395132	0.310293	9	112181156	R	II	PTPN3	Body	opensea
cg13482010	0.634235	0.199831	7.1453	2.01124e-09	8.40529e-07	11.3754	0.155323	0.789558	0.634235	3	122703782	R	II	SEMA5B	5'UTR	opensea
cg17726889	0.317249	0.127413	7.14508	2.01289e-09	8.40731e-07	11.3746	0.10515	0.422399	0.317249	19	28960469	R	II	LOC100420587	Body	opensea
cg02657836	-0.52823	0.725167	-7.14434	2.01854e-09	8.42601e-07	11.3719	0.762235	0.234005	-0.52823	5	155109126	F	I		IGR	shore
cg05940452	-0.38454	0.762808	-7.14334	2.02628e-09	8.45228e-07	11.3682	0.789793	0.405253	-0.38454	11	118842484	F	I	FOXR1	5'UTR	island
cg25154605	0.401771	0.150698	7.14322	2.02718e-09	8.45228e-07	11.3677	0.122504	0.524274	0.401771	11	134100587	F	II	VPS26B	Body	opensea
cg08187479	0.604419	0.204344	7.14282	2.03023e-09	8.4601e-07	11.3663	0.161928	0.766348	0.604419	6	36554652	F	II		IGR	opensea
cg17291611	0.562018	0.192465	7.14172	2.03876e-09	8.49072e-07	11.3622	0.153026	0.715043	0.562018	22	24612558	F	II		IGR	opensea
cg05104896	0.52549	0.16521	7.14153	2.04024e-09	8.49196e-07	11.3615	0.128334	0.653824	0.52549	19	41809014	R	II	HNRNPUL1	Body	opensea
cg19976587	0.559001	0.198935	7.14088	2.04531e-09	8.50814e-07	11.3591	0.159707	0.718708	0.559001	12	121112083	F	II		IGR	opensea
cg05783053	0.448139	0.159197	7.13982	2.05352e-09	8.53736e-07	11.3552	0.127749	0.575888	0.448139	11	78021613	F	II	GAB2	5'UTR	opensea
cg02098159	0.478487	0.19897	7.13935	2.05722e-09	8.54779e-07	11.3534	0.165391	0.643879	0.478487	16	87842968	R	II		IGR	opensea
cg06301945	0.620645	0.206086	7.13906	2.05949e-09	8.55228e-07	11.3524	0.162532	0.783177	0.620645	14	69948578	F	II		IGR	shore
cg16079645	0.50718	0.190824	7.13887	2.06103e-09	8.55373e-07	11.3516	0.155233	0.662413	0.50718	7	1039875	R	II	C7orf50	Body	island
cg01400807	0.320054	0.0903767	7.13652	2.07949e-09	8.62042e-07	11.343	0.0679168	0.387971	0.320054	18	46333236	F	II	CTIF	Body	opensea
cg16760049	-0.209235	0.887303	-7.13567	2.08624e-09	8.64342e-07	11.3398	0.901986	0.69275	-0.209235	22	38452866	R	II	PICK1	TSS1500	shore
cg10552473	0.411335	0.134217	7.13461	2.09468e-09	8.66419e-07	11.3359	0.105352	0.516687	0.411335	2	206525681	R	II		IGR	opensea
cg15511246	-0.275869	0.906385	-7.13453	2.09527e-09	8.66419e-07	11.3356	0.925744	0.649874	-0.275869	12	121259613	R	II	SPPL3	Body	opensea
cg08462988	-0.476863	0.772409	-7.13443	2.09608e-09	8.66419e-07	11.3353	0.805873	0.329009	-0.476863	3	147087225	F	I		IGR	opensea
cg13699428	0.600457	0.206936	7.13366	2.10221e-09	8.68456e-07	11.3324	0.164799	0.765256	0.600457	3	48154442	F	II		IGR	opensea
cg18477248	0.473684	0.189398	7.13296	2.10784e-09	8.69591e-07	11.3298	0.156157	0.629841	0.473684	14	62547992	F	II	SYT16	ExonBnd	opensea
cg06970404	0.398576	0.162367	7.13274	2.10962e-09	8.69591e-07	11.329	0.134397	0.532973	0.398576	8	20088512	F	II		IGR	opensea
cg24709000	0.319234	0.133917	7.13271	2.10985e-09	8.69591e-07	11.3289	0.111515	0.430749	0.319234	8	142127219	R	II		IGR	opensea
cg13630523	0.606311	0.211031	7.13256	2.111e-09	8.69591e-07	11.3284	0.168483	0.774794	0.606311	5	35194696	F	II	PRLR	5'UTR	opensea
cg03768345	0.23336	0.0905164	7.13135	2.12078e-09	8.73117e-07	11.3239	0.0741402	0.3075	0.23336	14	103027280	F	II		IGR	opensea
cg24712290	0.283345	0.111202	7.13103	2.12337e-09	8.73685e-07	11.3227	0.0913177	0.374663	0.283345	22	42305618	R	II		IGR	island
cg14790391	0.52551	0.193928	7.12823	2.14605e-09	8.82007e-07	11.3124	0.157051	0.682561	0.52551	18	456806	F	II	COLEC12	Body	opensea
cg01827195	0.26158	0.115484	7.12786	2.1491e-09	8.82311e-07	11.311	0.0971276	0.358708	0.26158	2	226265799	F	II	KIAA1486	5'UTR	opensea
cg21266673	0.61674	0.219713	7.12784	2.14924e-09	8.82311e-07	11.3109	0.176433	0.793172	0.61674	3	66336175	F	II	SLC25A26	Body	opensea
cg11671688	-0.59196	0.700297	-7.12753	2.15182e-09	8.82864e-07	11.3098	0.741838	0.149878	-0.59196	6	110301075	F	I	GPR6	1stExon	island
cg02184418	0.421251	0.126397	7.12689	2.15706e-09	8.84177e-07	11.3074	0.0968354	0.518086	0.421251	1	32715449	R	II	LCK	TSS1500	shore
cg15471525	-0.427923	0.79512	-7.12684	2.15748e-09	8.84177e-07	11.3072	0.82515	0.397227	-0.427923	14	100540450	F	II	EVL	Body	opensea
cg04716447	0.333385	0.161113	7.12554	2.16816e-09	8.87542e-07	11.3024	0.137718	0.471103	0.333385	12	122444621	R	I		IGR	opensea
cg01356139	0.312768	0.132391	7.12317	2.18779e-09	8.95068e-07	11.2937	0.110443	0.42321	0.312768	7	40925162	R	II		IGR	opensea
cg22078284	-0.301882	0.755982	-7.12287	2.19029e-09	8.95396e-07	11.2925	0.777167	0.475285	-0.301882	6	37635331	R	II	MDGA1	Body	opensea
cg25247520	0.409731	0.168498	7.12277	2.19108e-09	8.95396e-07	11.2922	0.139744	0.549476	0.409731	8	128808017	F	II	MIR1204	TSS200	shore
cg26821104	0.531076	0.18676	7.12207	2.19693e-09	8.97279e-07	11.2896	0.149492	0.680568	0.531076	1	206855704	F	II		IGR	shelf
cg12705223	0.617638	0.206391	7.12056	2.20961e-09	9.01945e-07	11.284	0.163048	0.780686	0.617638	10	36189535	R	II		IGR	opensea
cg19148410	0.381341	0.172892	7.11909	2.22198e-09	9.05965e-07	11.2786	0.146131	0.527472	0.381341	11	111250352	R	II	POU2AF1	TSS200	opensea
cg03214236	-0.370118	0.829901	-7.11877	2.2247e-09	9.06195e-07	11.2774	0.855874	0.485756	-0.370118	1	182771197	F	II	NPL	5'UTR	opensea
cg24669669	0.613351	0.229726	7.11872	2.22506e-09	9.06195e-07	11.2772	0.186684	0.800035	0.613351	11	64345784	F	II		IGR	opensea
cg07012823	0.378356	0.14383	7.11741	2.23625e-09	9.10234e-07	11.2724	0.117278	0.495635	0.378356	6	155777070	R	II	NOX3	TSS200	opensea
cg02483101	0.584678	0.197081	7.11716	2.2383e-09	9.10555e-07	11.2715	0.156051	0.740728	0.584678	8	130365373	F	II		IGR	opensea
cg08795515	0.697924	0.272799	7.11614	2.247e-09	9.13576e-07	11.2677	0.223822	0.921746	0.697924	17	80648875	R	II	RAB40B	Body	shore
cg26404075	0.379226	0.141908	7.11538	2.25356e-09	9.15294e-07	11.2649	0.115296	0.494522	0.379226	17	19206602	F	II	EPN2	5'UTR	opensea
cg24984777	0.461769	0.120058	7.11524	2.25472e-09	9.15294e-07	11.2644	0.087653	0.549422	0.461769	17	40636525	F	II	ATP6V0A1	Body	opensea
cg06553871	-0.283116	0.867898	-7.1152	2.25504e-09	9.15294e-07	11.2642	0.887765	0.60465	-0.283116	19	40996006	F	II	SPTBN4	Body	island
cg16783450	0.549416	0.180524	7.11342	2.27042e-09	9.21019e-07	11.2576	0.141968	0.691384	0.549416	6	1657934	R	II	GMDS	Body	opensea
cg27036638	0.34207	0.143928	7.11236	2.27955e-09	9.24198e-07	11.2537	0.119923	0.461994	0.34207	12	53608721	R	II	RARG	Body	opensea
cg17822325	0.223241	0.105133	7.11219	2.28107e-09	9.24293e-07	11.2531	0.089467	0.312708	0.223241	1	31896462	R	II	SERINC2	Body	opensea
cg04734865	-0.488042	0.796237	-7.11165	2.28571e-09	9.25007e-07	11.2511	0.830486	0.342444	-0.488042	2	73841447	R	II		IGR	opensea
cg02771343	0.541386	0.176534	7.11154	2.28669e-09	9.25007e-07	11.2507	0.138542	0.679928	0.541386	2	8374943	F	II	LINC00299	Body	opensea
cg11387741	0.378134	0.126627	7.11122	2.28945e-09	9.25513e-07	11.2495	0.100092	0.478225	0.378134	3	58182558	F	II	DNASE1L3	Body	opensea
cg12203985	-0.213189	0.903023	-7.11059	2.295e-09	9.26805e-07	11.2472	0.917983	0.704794	-0.213189	2	197583266	F	I	CCDC150	Body	opensea
cg14275281	0.542905	0.208442	7.10966	2.30312e-09	9.29565e-07	11.2437	0.170343	0.713248	0.542905	17	43189622	F	II	PLCD3	3'UTR	opensea
cg11123646	0.286222	0.0952792	7.10928	2.30643e-09	9.30377e-07	11.2423	0.0751935	0.361415	0.286222	13	99215537	R	II	STK24	Body	opensea
cg02564245	0.33697	0.138049	7.10859	2.31244e-09	9.3228e-07	11.2398	0.114401	0.451372	0.33697	1	111605429	R	II		IGR	opensea
cg26989243	0.638114	0.219835	7.10814	2.31643e-09	9.33226e-07	11.2381	0.175055	0.81317	0.638114	16	21206371	F	II		IGR	opensea
cg11813949	0.44979	0.177592	7.10789	2.31863e-09	9.33226e-07	11.2372	0.146028	0.595818	0.44979	11	36345986	F	II	PRR5L	5'UTR	opensea
cg03433326	-0.326554	0.79392	-7.10788	2.31868e-09	9.33226e-07	11.2372	0.816836	0.490282	-0.326554	11	92847223	R	II		IGR	opensea
cg18175189	0.563877	0.202246	7.10714	2.32525e-09	9.34325e-07	11.2344	0.162676	0.726553	0.563877	16	67551825	F	II	LOC100505942	Body	opensea
cg16926102	-0.474902	0.678234	-7.10713	2.32531e-09	9.34325e-07	11.2344	0.71156	0.236658	-0.474902	10	23489850	F	II		IGR	shore
cg00760938	0.655144	0.220895	7.10688	2.32756e-09	9.34708e-07	11.2335	0.17492	0.830064	0.655144	2	217357159	F	II		IGR	opensea
cg18491203	0.571298	0.232623	7.10658	2.3302e-09	9.35245e-07	11.2324	0.192532	0.76383	0.571298	19	3105075	R	II	GNA11	Body	opensea
cg05351767	0.347445	0.0985487	7.10575	2.33755e-09	9.37308e-07	11.2293	0.0741666	0.421612	0.347445	15	52527480	R	II	MYO5C	Body	opensea
cg25614924	0.23898	0.0921437	7.10545	2.3402e-09	9.37308e-07	11.2282	0.0753731	0.314353	0.23898	11	117821717	F	II		IGR	opensea
cg14312063	-0.522144	0.764841	-7.1054	2.34068e-09	9.37308e-07	11.228	0.801482	0.279338	-0.522144	3	85010606	R	II	CADM2	Body	shore
cg25471710	-0.343402	0.855763	-7.10527	2.34186e-09	9.37308e-07	11.2275	0.879862	0.53646	-0.343402	4	68459436	F	II	STAP1	Body	opensea
cg23183849	0.620111	0.213933	7.10511	2.34326e-09	9.37349e-07	11.227	0.170417	0.790528	0.620111	21	42803897	F	II	MX1	5'UTR	opensea
cg14762623	-0.427271	0.803492	-7.10247	2.3669e-09	9.4555e-07	11.2172	0.833476	0.406205	-0.427271	12	125420734	F	II		IGR	opensea
cg14996023	0.403689	0.14893	7.10237	2.36779e-09	9.4555e-07	11.2168	0.120601	0.52429	0.403689	8	2129245	R	II		IGR	shore
cg26558485	-0.664439	0.722436	-7.10224	2.36902e-09	9.4555e-07	11.2163	0.769063	0.104625	-0.664439	1	47489282	R	I	CYP4X1	1stExon	island
cg08268757	-0.254584	0.904544	-7.1005	2.38472e-09	9.5096e-07	11.2099	0.922409	0.667825	-0.254584	19	57742132	F	II	AURKC	TSS1500	island
cg13033086	-0.227097	0.875057	-7.10044	2.38522e-09	9.5096e-07	11.2097	0.890994	0.663896	-0.227097	15	57272441	F	II	TCF12	Body	opensea
cg02061967	0.70895	0.241021	7.10029	2.38657e-09	9.50972e-07	11.2092	0.19127	0.90022	0.70895	2	10284324	R	II	C2orf48	Body	opensea
cg13246235	-0.690061	0.735876	-7.09979	2.39114e-09	9.52266e-07	11.2073	0.784301	0.0942405	-0.690061	6	12749978	F	I	PHACTR1	Body	island
cg24292761	-0.545212	0.672663	-7.09857	2.40224e-09	9.56154e-07	11.2028	0.710923	0.165711	-0.545212	6	117584665	R	I		IGR	island
cg27529515	0.309355	0.113543	7.09732	2.41374e-09	9.60203e-07	11.1982	0.0918338	0.401189	0.309355	15	70148211	R	II		IGR	opensea
cg25256866	0.63921	0.20298	7.09711	2.41568e-09	9.60443e-07	11.1974	0.158123	0.797333	0.63921	10	35079264	R	II	PARD3	Body	opensea
cg25573640	-0.437057	0.845944	-7.09605	2.42537e-09	9.63353e-07	11.1935	0.876615	0.439558	-0.437057	14	64228599	R	II		IGR	opensea
cg12256456	0.294511	0.139345	7.09598	2.42607e-09	9.63353e-07	11.1932	0.118678	0.413189	0.294511	1	177915616	R	II	SEC16B	Body	opensea
cg04197086	-0.254858	0.863736	-7.09587	2.42702e-09	9.63353e-07	11.1928	0.88162	0.626763	-0.254858	13	112626876	R	I		IGR	shore
cg22278522	0.291296	0.145969	7.09496	2.43543e-09	9.66157e-07	11.1895	0.125528	0.416824	0.291296	16	57680740	F	II	ADGRG1	5'UTR	opensea
cg18655807	0.404657	0.161088	7.09382	2.44605e-09	9.69838e-07	11.1852	0.132691	0.537348	0.404657	8	104418702	F	II	SLC25A32	Body	opensea
cg23687964	0.297628	0.137867	7.09244	2.45896e-09	9.73297e-07	11.1801	0.116981	0.414609	0.297628	8	113275982	R	II	CSMD3	Body	opensea
cg09464061	0.495967	0.163338	7.09237	2.45953e-09	9.73297e-07	11.1799	0.128533	0.624501	0.495967	19	59090052	R	II	MGC2752	Body	shelf
cg12018037	0.553404	0.264083	7.0923	2.46019e-09	9.73297e-07	11.1796	0.225247	0.778651	0.553404	11	75445974	R	II		IGR	opensea
cg03964938	0.552138	0.218951	7.09197	2.46336e-09	9.73478e-07	11.1784	0.180204	0.732342	0.552138	16	84898513	R	II	CRISPLD2	Body	opensea
cg13771402	0.530801	0.211339	7.0914	2.4687e-09	9.75053e-07	11.1763	0.174089	0.704891	0.530801	15	82172817	R	II		IGR	opensea
cg01765406	0.366492	0.160301	7.0901	2.48093e-09	9.79262e-07	11.1715	0.134582	0.501073	0.366492	2	129231478	R	II		IGR	shelf
cg16763508	0.227957	0.0977049	7.08987	2.4831e-09	9.79262e-07	11.1706	0.0817078	0.309665	0.227957	11	70029817	R	II	ANO1	Body	opensea
cg17268387	0.648411	0.235359	7.08983	2.48344e-09	9.79262e-07	11.1705	0.189857	0.838268	0.648411	10	125309349	F	II		IGR	opensea
cg14748515	0.518837	0.189847	7.08947	2.48683e-09	9.79803e-07	11.1692	0.153437	0.672274	0.518837	9	116437933	R	II		IGR	opensea
cg00706371	0.573322	0.228043	7.0894	2.48754e-09	9.79803e-07	11.1689	0.18781	0.761132	0.573322	16	49512158	R	II		IGR	opensea
cg14102807	0.600539	0.215436	7.08812	2.49963e-09	9.82951e-07	11.1642	0.173293	0.773832	0.600539	16	28943677	F	II	CD19	Body	opensea
cg14242633	0.437454	0.197877	7.08769	2.50377e-09	9.84041e-07	11.1626	0.167178	0.604633	0.437454	2	45902686	F	II	PRKCE	Body	opensea
cg13159505	0.331479	0.127704	7.08745	2.50601e-09	9.84247e-07	11.1617	0.104442	0.43592	0.331479	17	78845804	R	II	RPTOR	Body	shelf
cg15325760	0.56132	0.184333	7.08711	2.50921e-09	9.84566e-07	11.1605	0.144942	0.706262	0.56132	9	80347105	R	II	GNAQ	Body	opensea
cg01847274	0.223708	0.103072	7.08674	2.51281e-09	9.85442e-07	11.1591	0.0873728	0.311081	0.223708	2	20707110	R	II		IGR	opensea
cg12499316	0.592299	0.180248	7.08637	2.51635e-09	9.8629e-07	11.1577	0.138684	0.730982	0.592299	2	106242236	F	II		IGR	opensea
cg17663072	0.656805	0.26256	7.08611	2.51884e-09	9.86731e-07	11.1568	0.216468	0.873273	0.656805	14	78348961	F	II	ADCK1	Body	opensea
cg09535443	-0.423566	0.838967	-7.08562	2.52348e-09	9.88008e-07	11.155	0.868691	0.445125	-0.423566	11	112193244	R	II	LOC283140	Body	opensea
cg18812353	-0.328706	0.893897	-7.08436	2.53566e-09	9.92236e-07	11.1503	0.916964	0.588258	-0.328706	15	56385430	R	II	RFX7	3'UTR	opensea
cg23302649	-0.663881	0.707235	-7.08412	2.53796e-09	9.92597e-07	11.1494	0.753823	0.0899422	-0.663881	14	29243690	R	I	C14orf23	Body	island
cg09835988	0.593069	0.223338	7.08344	2.54449e-09	9.9407e-07	11.1469	0.181719	0.774788	0.593069	14	100765396	F	II	SLC25A29	Body	opensea
cg10022505	0.495576	0.166617	7.08274	2.55126e-09	9.96081e-07	11.1443	0.13184	0.627416	0.495576	10	363457	F	II	DIP2C	Body	opensea
cg25440894	-0.224741	0.901711	-7.08229	2.55567e-09	9.96223e-07	11.1427	0.917482	0.692741	-0.224741	22	29382602	F	II	ZNRF3	Body	opensea
cg13637305	0.500929	0.22905	7.08207	2.5578e-09	9.96223e-07	11.1418	0.193897	0.694826	0.500929	20	5778907	F	II	C20orf196	Body	opensea
cg03955252	-0.374583	0.892423	-7.08172	2.56117e-09	9.96796e-07	11.1406	0.918709	0.544127	-0.374583	3	193965266	F	II	LOC101929337	TSS200	opensea
cg18737430	0.481316	0.212063	7.08066	2.57154e-09	1.00007e-06	11.1366	0.178287	0.659603	0.481316	11	119490461	F	II		IGR	opensea
cg03378205	0.5354	0.198062	7.08055	2.57261e-09	1.00007e-06	11.1362	0.16049	0.69589	0.5354	1	230424898	F	II		IGR	opensea
cg01623771	0.568056	0.253402	7.08043	2.57375e-09	1.00007e-06	11.1358	0.213538	0.781594	0.568056	2	239047774	R	II	KLHL30	5'UTR	shore
cg03247739	0.327405	0.138373	7.07985	2.5795e-09	1.00176e-06	11.1336	0.115398	0.442803	0.327405	16	3910867	F	II	CREBBP	Body	opensea
cg16061885	-0.298577	0.842169	-7.07896	2.58826e-09	1.00462e-06	11.1303	0.863121	0.564544	-0.298577	3	101556884	F	II	NFKBIZ	5'UTR	opensea
cg21331947	0.564116	0.206746	7.07872	2.59058e-09	1.00468e-06	11.1295	0.167159	0.731275	0.564116	6	36720936	F	II	CPNE5	Body	opensea
cg10537253	0.40219	0.11934	7.07866	2.59121e-09	1.00468e-06	11.1292	0.0911159	0.493306	0.40219	21	46542848	R	II	ADARB1	5'UTR	opensea
cg03404134	0.506404	0.170185	7.07793	2.59837e-09	1.00692e-06	11.1266	0.134647	0.641052	0.506404	2	197953693	F	II	ANKRD44	Body	opensea
cg05310488	0.578297	0.189249	7.0767	2.61056e-09	1.01055e-06	11.122	0.148666	0.726963	0.578297	13	113563001	R	II		IGR	opensea
cg18912366	0.532708	0.190105	7.07636	2.61389e-09	1.01129e-06	11.1208	0.152722	0.68543	0.532708	20	23042437	R	II		IGR	opensea
cg09290589	0.472919	0.197424	7.07566	2.62085e-09	1.01344e-06	11.1182	0.164236	0.637155	0.472919	5	27821960	F	II		IGR	opensea
cg16526170	-0.554678	0.799033	-7.07536	2.62385e-09	1.01406e-06	11.1171	0.837958	0.28328	-0.554678	4	89650525	F	II	FAM13A-AS1	Body	opensea
cg16964946	-0.383521	0.871183	-7.07491	2.62841e-09	1.01528e-06	11.1154	0.898096	0.514575	-0.383521	11	27442973	R	II	LGR4	Body	opensea
cg24940706	0.612297	0.232152	7.0746	2.63145e-09	1.01553e-06	11.1143	0.189184	0.801481	0.612297	19	1648682	F	II	TCF3	Body	shore
cg16625671	0.707967	0.234114	7.07444	2.63305e-09	1.01553e-06	11.1137	0.184433	0.892399	0.707967	5	157602665	R	II		IGR	opensea
cg07702689	0.289374	0.120028	7.07442	2.63332e-09	1.01553e-06	11.1136	0.099721	0.389095	0.289374	2	136893013	R	II		IGR	opensea
cg10384676	0.429116	0.132961	7.07407	2.6368e-09	1.01633e-06	11.1123	0.102848	0.531964	0.429116	5	35130385	F	II	PRLR	5'UTR	opensea
cg02400967	-0.275778	0.844116	-7.07337	2.64385e-09	1.0185e-06	11.1097	0.863469	0.587691	-0.275778	2	71918254	F	II		IGR	opensea
cg11846577	0.681355	0.24564	7.07196	2.65804e-09	1.02222e-06	11.1045	0.197825	0.879181	0.681355	20	49744880	F	II		IGR	opensea
cg04447623	0.37882	0.123305	7.07191	2.65857e-09	1.02222e-06	11.1043	0.096721	0.475541	0.37882	19	3516909	R	II	FZR1	5'UTR	opensea
cg19897698	0.514517	0.187288	7.07179	2.65971e-09	1.02222e-06	11.1039	0.151182	0.665699	0.514517	2	235346782	R	II		IGR	opensea
cg16692735	-0.342369	0.80128	-7.07119	2.66583e-09	1.0235e-06	11.1017	0.825306	0.482937	-0.342369	10	135259860	F	I		IGR	island
cg16170467	0.41725	0.16062	7.07109	2.66678e-09	1.0235e-06	11.1013	0.13134	0.548589	0.41725	1	32408314	R	II		IGR	shore
cg24754181	0.575202	0.246765	7.0708	2.66976e-09	1.0241e-06	11.1002	0.2064	0.781603	0.575202	22	32374118	F	II		IGR	opensea
cg13505271	0.392535	0.161765	7.06836	2.6946e-09	1.03307e-06	11.0912	0.134219	0.526754	0.392535	14	105721466	F	II	BRF1	Body	opensea
cg24686189	0.28366	0.100967	7.06661	2.71263e-09	1.0392e-06	11.0847	0.0810611	0.364721	0.28366	17	47913532	F	II		IGR	opensea
cg05555876	-0.229756	0.919782	-7.06653	2.71348e-09	1.0392e-06	11.0844	0.935905	0.70615	-0.229756	8	54935915	F	II	TCEA1	TSS1500	shore
cg19133921	0.386492	0.137514	7.0657	2.72208e-09	1.04194e-06	11.0814	0.110392	0.496884	0.386492	21	34451687	F	II		IGR	opensea
cg16515966	0.509778	0.250476	7.06496	2.72967e-09	1.04429e-06	11.0787	0.214702	0.72448	0.509778	12	113568160	R	II	RASAL1	Body	opensea
cg01143451	0.494075	0.210772	7.06482	2.73113e-09	1.0443e-06	11.0781	0.1761	0.670176	0.494075	10	1519962	R	II	ADARB2	Body	shelf
cg25157472	0.383747	0.166407	7.06347	2.74519e-09	1.04912e-06	11.0732	0.139477	0.523224	0.383747	3	12996362	R	II	IQSEC1	Body	opensea
cg04624110	-0.627943	0.678737	-7.06309	2.74921e-09	1.05009e-06	11.0717	0.722803	0.09486	-0.627943	20	13976093	R	I	MACROD2	TSS200	island
cg14606478	0.639294	0.244466	7.06243	2.75606e-09	1.05159e-06	11.0693	0.199604	0.838897	0.639294	6	30174190	R	II	TRIM26	5'UTR	opensea
cg12094065	0.514518	0.189827	7.06205	2.76006e-09	1.05256e-06	11.0679	0.153721	0.668239	0.514518	2	181802439	R	II		IGR	opensea
cg02560265	0.459892	0.193627	7.06176	2.76309e-09	1.05316e-06	11.0668	0.161354	0.621246	0.459892	7	75923696	F	II		IGR	opensea
cg03399583	0.520039	0.217458	7.06133	2.76765e-09	1.05378e-06	11.0652	0.180964	0.701003	0.520039	17	77925447	F	II	TBC1D16	TSS1500	shore
cg24235882	-0.44094	0.777699	-7.06083	2.77293e-09	1.05523e-06	11.0634	0.808643	0.367703	-0.44094	4	54928822	R	II	CHIC2	Body	shore
cg15205379	0.583185	0.190162	7.05948	2.78718e-09	1.06009e-06	11.0584	0.149237	0.732422	0.583185	3	23703711	F	II		IGR	opensea
cg09902898	-0.241419	0.922399	-7.05931	2.78897e-09	1.06021e-06	11.0578	0.939341	0.697921	-0.241419	4	110001222	R	II	COL25A1	Body	opensea
cg25891303	0.502804	0.20198	7.05811	2.80171e-09	1.06449e-06	11.0534	0.166696	0.6695	0.502804	17	72426083	R	II		IGR	shore
cg03653817	0.521219	0.168561	7.05769	2.8062e-09	1.06528e-06	11.0518	0.131985	0.653204	0.521219	1	181065498	F	II		IGR	opensea
cg19190853	0.296277	0.153117	7.05761	2.80707e-09	1.06528e-06	11.0515	0.132326	0.428603	0.296277	8	23193666	R	II	LOC100507156	TSS200	opensea
cg15084543	-0.636016	0.712533	-7.05741	2.80918e-09	1.06528e-06	11.0508	0.757166	0.121149	-0.636016	1	79472408	R	I	ELTD1	5'UTR	island
cg16664617	0.611848	0.263501	7.05723	2.81107e-09	1.06528e-06	11.0501	0.220564	0.832412	0.611848	19	17607007	R	II	SLC27A1	Body	shore
cg16959863	-0.34547	0.859972	-7.05722	2.81119e-09	1.06528e-06	11.0501	0.884216	0.538746	-0.34547	15	92481449	F	II	SLCO3A1	Body	opensea
cg13160181	0.568098	0.230519	7.05707	2.81287e-09	1.06536e-06	11.0495	0.190652	0.758751	0.568098	11	64269071	R	II		IGR	opensea
cg21335375	0.375239	0.191112	7.05607	2.82358e-09	1.06829e-06	11.0458	0.164779	0.540018	0.375239	17	34417434	F	II	CCL3	5'UTR	opensea
cg19102557	-0.429198	0.791964	-7.05607	2.82359e-09	1.06829e-06	11.0458	0.822083	0.392885	-0.429198	14	58905670	F	II	KIAA0586	TSS1500	opensea
cg10759796	0.260893	0.0715786	7.05521	2.83278e-09	1.0712e-06	11.0426	0.0532704	0.314163	0.260893	2	42802828	R	II	MTA3	5'UTR	opensea
cg25279613	0.474377	0.200642	7.05477	2.83749e-09	1.07236e-06	11.041	0.167352	0.641729	0.474377	7	24956523	R	II	OSBPL3	5'UTR	opensea
cg07673098	0.433774	0.17944	7.05465	2.83881e-09	1.07236e-06	11.0406	0.149	0.582774	0.433774	22	37732800	F	II		IGR	shore
cg20387182	0.537061	0.207911	7.05434	2.84219e-09	1.07291e-06	11.0394	0.170223	0.707284	0.537061	12	131834465	R	II	LOC338797	Body	opensea
cg27283417	0.309414	0.12061	7.05424	2.84327e-09	1.07291e-06	11.0391	0.0988968	0.408311	0.309414	4	154652606	R	II	RNF175	Body	opensea
cg23084016	0.226218	0.109011	7.05357	2.85054e-09	1.07509e-06	11.0366	0.0931365	0.319354	0.226218	10	45916904	R	II	ALOX5	Body	shelf
cg06581459	0.450398	0.207098	7.05336	2.85283e-09	1.07539e-06	11.0358	0.175491	0.625888	0.450398	19	6577668	F	II		IGR	opensea
cg18026626	0.224063	0.105254	7.05283	2.8585e-09	1.07645e-06	11.0339	0.0895299	0.313593	0.224063	15	78286614	R	II	LOC91450	TSS200	opensea
cg11187739	0.310932	0.148456	7.05282	2.85861e-09	1.07645e-06	11.0338	0.126636	0.437568	0.310932	7	28159128	R	II	JAZF1	Body	opensea
cg10068572	0.597754	0.240438	7.0523	2.86427e-09	1.07748e-06	11.0319	0.19849	0.796244	0.597754	10	35687029	F	II	CCNY	Body	opensea
cg25656315	0.659192	0.208582	7.0523	2.86435e-09	1.07748e-06	11.0319	0.162323	0.821515	0.659192	1	41866007	F	II		IGR	opensea
cg26795340	0.600825	0.206736	7.05181	2.86968e-09	1.07812e-06	11.0301	0.164572	0.765397	0.600825	12	50504814	R	II	GPD1	3'UTR	shore
cg02343604	0.36034	0.134995	7.05175	2.87034e-09	1.07812e-06	11.0298	0.109708	0.470048	0.36034	1	23884703	F	II	ID3	3'UTR	shore
cg22719623	-0.443059	0.764865	-7.05127	2.87549e-09	1.07941e-06	11.0281	0.795957	0.352898	-0.443059	6	154360732	F	II	OPRM1	1stExon	island
cg02187937	0.344776	0.107126	7.05075	2.88127e-09	1.08101e-06	11.0262	0.0829311	0.427707	0.344776	1	21005254	F	II	KIF17	Body	opensea
cg17553300	-0.287988	0.853346	-7.05011	2.8882e-09	1.08305e-06	11.0238	0.873556	0.585567	-0.287988	3	55508460	F	I	WNT5A	Body	island
cg14449358	0.412367	0.16419	7.04948	2.89513e-09	1.08509e-06	11.0215	0.135252	0.547619	0.412367	14	23357321	R	II		IGR	shore
cg14032729	0.280472	0.117934	7.04884	2.90224e-09	1.08718e-06	11.0191	0.0982513	0.378724	0.280472	22	42177018	F	II	MEI1	Body	opensea
cg21696439	0.409546	0.129972	7.04858	2.90514e-09	1.0877e-06	11.0181	0.101232	0.510779	0.409546	11	36374699	F	II	PRR5L	5'UTR	opensea
cg25363085	0.250366	0.116271	7.04718	2.92059e-09	1.09292e-06	11.013	0.0987017	0.349068	0.250366	18	10453667	R	II	APCDD1	TSS1500	shore
cg18452449	0.554624	0.206065	7.04669	2.92606e-09	1.09411e-06	11.0112	0.167144	0.721769	0.554624	3	52260671	F	II	TLR9	TSS1500	opensea
cg17034966	0.424748	0.145519	7.04629	2.93054e-09	1.09493e-06	11.0097	0.115712	0.54046	0.424748	1	230885022	R	II	CAPN9	Body	opensea
cg04819180	0.558849	0.18597	7.04568	2.93732e-09	1.09689e-06	11.0074	0.146752	0.705601	0.558849	17	80829157	F	II	TBCD	Body	shore
cg16545994	-0.309733	0.908553	-7.04535	2.94094e-09	1.09768e-06	11.0062	0.930289	0.620556	-0.309733	6	25022493	R	II	FAM65B	Body	opensea
cg04389574	-0.548755	0.756951	-7.04441	2.95146e-09	1.10103e-06	11.0028	0.79546	0.246705	-0.548755	8	131364660	R	II	ASAP1	Body	opensea
cg05234595	0.383679	0.143565	7.04424	2.95339e-09	1.10118e-06	11.0021	0.116641	0.500319	0.383679	13	85229140	R	II		IGR	opensea
cg25458346	0.523357	0.223186	7.04324	2.96462e-09	1.10422e-06	10.9985	0.186459	0.709816	0.523357	17	9603312	F	II	USP43	Body	opensea
cg05867620	-0.270492	0.838517	-7.04291	2.96836e-09	1.10487e-06	10.9972	0.857499	0.587008	-0.270492	5	158654655	R	II		IGR	opensea
cg22061818	-0.380676	0.884227	-7.04282	2.96944e-09	1.10487e-06	10.9969	0.910941	0.530265	-0.380676	9	115258067	R	II	KIAA1958	5'UTR	opensea
cg21370007	0.330155	0.119749	7.04222	2.97614e-09	1.1068e-06	10.9947	0.0965807	0.426736	0.330155	9	124370435	R	II	DAB2IP	Body	opensea
cg19290423	0.611695	0.225648	7.04187	2.98013e-09	1.10713e-06	10.9934	0.182722	0.794417	0.611695	2	11514876	R	II		IGR	opensea
cg03094134	-0.453653	0.813039	-7.0414	2.98546e-09	1.10854e-06	10.9916	0.844874	0.391222	-0.453653	6	30297174	F	II	TRIM39	Body	shelf
cg25645064	-0.618515	0.695452	-7.04118	2.98799e-09	1.10891e-06	10.9908	0.738857	0.120341	-0.618515	3	147096130	F	I		IGR	opensea
cg03431166	0.456447	0.195953	7.04086	2.99156e-09	1.10966e-06	10.9897	0.163922	0.620369	0.456447	3	121811457	F	II	CD86	5'UTR	opensea
cg15362909	0.404624	0.182792	7.04032	2.99778e-09	1.11079e-06	10.9876	0.154398	0.559021	0.404624	3	145614061	F	II		IGR	opensea
cg05445227	-0.20421	0.953968	-7.04031	2.99782e-09	1.11079e-06	10.9876	0.968298	0.764088	-0.20421	12	721115	R	II	NINJ2	Body	shelf
cg15819551	0.492603	0.159094	7.04019	2.99924e-09	1.11079e-06	10.9872	0.124525	0.617128	0.492603	14	76401703	R	II	TTLL5	Body	opensea
cg09201889	0.556054	0.198992	7.0395	3.00712e-09	1.11314e-06	10.9846	0.159971	0.716025	0.556054	1	226558980	R	II	PARP1	Body	opensea
cg09697542	0.552235	0.210057	7.03911	3.01153e-09	1.1142e-06	10.9832	0.171304	0.723538	0.552235	9	112669860	F	II	PALM2	Body	opensea
cg14845129	0.467859	0.175937	7.0383	3.02082e-09	1.11706e-06	10.9802	0.143104	0.610963	0.467859	1	14866730	F	II		IGR	opensea
cg20735459	0.542573	0.212993	7.03576	3.05021e-09	1.1269e-06	10.9708	0.174918	0.717491	0.542573	2	232799132	F	II		IGR	opensea
cg14789818	-0.565964	0.682501	-7.03573	3.05058e-09	1.1269e-06	10.9707	0.722218	0.156254	-0.565964	1	227748712	R	I		IGR	island
cg11047885	-0.35528	0.880894	-7.03487	3.06047e-09	1.12989e-06	10.9675	0.905826	0.550546	-0.35528	4	40557453	R	II	RBM47	5'UTR	opensea
cg00330549	0.215334	0.109402	7.03475	3.06187e-09	1.12989e-06	10.9671	0.0942909	0.309624	0.215334	17	73761631	F	II	GALK1	TSS1500	shore
cg17591816	-0.399427	0.84987	-7.03452	3.06463e-09	1.12989e-06	10.9662	0.8779	0.478473	-0.399427	1	172239092	F	II	DNM3	Body	opensea
cg27143412	0.549627	0.221027	7.03449	3.06494e-09	1.12989e-06	10.9661	0.182456	0.732083	0.549627	11	64395143	F	II	NRXN2	Body	shelf
cg20077668	-0.358045	0.878983	-7.03395	3.07128e-09	1.13094e-06	10.9641	0.904109	0.546064	-0.358045	12	26649248	R	II	ITPR2	Body	opensea
cg16815651	0.603355	0.200587	7.03389	3.0719e-09	1.13094e-06	10.9639	0.158246	0.761601	0.603355	10	1466996	F	II	ADARB2	Body	opensea
cg05014721	-0.306462	0.844545	-7.03384	3.07252e-09	1.13094e-06	10.9637	0.866051	0.559589	-0.306462	11	118842387	F	I	FOXR1	TSS200	island
cg18568570	0.447143	0.202685	7.03338	3.07787e-09	1.13233e-06	10.962	0.171306	0.618449	0.447143	7	139690264	R	II	TBXAS1	Body	opensea
cg15006828	0.410341	0.165988	7.03307	3.08151e-09	1.13309e-06	10.9609	0.137192	0.547533	0.410341	20	45081360	R	II		IGR	opensea
cg24831125	0.447199	0.172579	7.03251	3.08811e-09	1.13433e-06	10.9588	0.141197	0.588396	0.447199	7	77687711	F	II	MAGI2	Body	opensea
cg01219179	0.350698	0.17628	7.03225	3.09119e-09	1.13433e-06	10.9578	0.15167	0.502368	0.350698	9	81997631	R	II		IGR	opensea
cg26919551	0.357825	0.108569	7.03188	3.09555e-09	1.13535e-06	10.9565	0.0834588	0.441284	0.357825	10	75681949	R	II	C10orf55	5'UTR	opensea
cg02931208	0.494474	0.205679	7.03172	3.09743e-09	1.13546e-06	10.9559	0.170979	0.665453	0.494474	15	77866341	R	II		IGR	opensea
cg22164207	0.485023	0.207682	7.03139	3.10124e-09	1.13628e-06	10.9547	0.173645	0.658668	0.485023	1	152383842	R	II	CRNN	Body	opensea
cg27663186	0.342729	0.182964	7.03108	3.10493e-09	1.13705e-06	10.9535	0.158912	0.501642	0.342729	4	67642926	F	II		IGR	opensea
cg04499011	0.604835	0.218904	7.03048	3.11199e-09	1.13848e-06	10.9513	0.17646	0.781295	0.604835	6	36972127	R	II	FGD2	TSS1500	opensea
cg07270566	0.399261	0.13006	7.02972	3.12106e-09	1.1402e-06	10.9485	0.102042	0.501303	0.399261	2	64957712	R	II		IGR	opensea
cg15015109	-0.367941	0.837886	-7.02968	3.12145e-09	1.1402e-06	10.9484	0.863706	0.495765	-0.367941	17	65136480	R	II	HELZ	Body	opensea
cg17210803	0.524024	0.246735	7.02896	3.13e-09	1.14274e-06	10.9457	0.209961	0.733986	0.524024	10	129653554	R	II		IGR	opensea
cg02735685	-0.387692	0.846338	-7.02778	3.14414e-09	1.14725e-06	10.9413	0.873544	0.485852	-0.387692	12	53924036	F	II	ATF7	Body	opensea
cg10255322	-0.31321	0.784596	-7.02744	3.14819e-09	1.14725e-06	10.9401	0.806576	0.493366	-0.31321	6	112406721	F	II	TUBE1	Body	shore
cg10356204	0.508953	0.24182	7.02744	3.14824e-09	1.14725e-06	10.9401	0.206104	0.715057	0.508953	19	2255744	R	II	JSRP1	TSS1500	shore
cg25082074	-0.385293	0.827992	-7.02739	3.14873e-09	1.14725e-06	10.9399	0.85503	0.469737	-0.385293	3	17520378	R	II	TBC1D5	Body	opensea
cg11538718	-0.283096	0.912995	-7.02699	3.15358e-09	1.14844e-06	10.9384	0.932862	0.649766	-0.283096	2	20560455	R	II		IGR	opensea
cg22153994	0.597181	0.229767	7.02678	3.15611e-09	1.14878e-06	10.9376	0.18786	0.78504	0.597181	17	43484399	R	II	ARHGAP27	TSS1500	shore
cg19886151	0.622628	0.237959	7.02634	3.16134e-09	1.1501e-06	10.936	0.194266	0.816894	0.622628	11	70099059	R	II		IGR	opensea
cg27227638	0.526055	0.185038	7.02571	3.16893e-09	1.15227e-06	10.9337	0.148121	0.674177	0.526055	3	9732833	F	II	MTMR14	Body	opensea
cg03975386	0.569618	0.239898	7.02441	3.18469e-09	1.15722e-06	10.9289	0.199925	0.769543	0.569618	3	51895407	F	II	IQCF2	TSS1500	opensea
cg00431767	0.612783	0.253799	7.02432	3.18574e-09	1.15722e-06	10.9286	0.210797	0.82358	0.612783	3	127256766	R	II	LINC01471	TSS200	opensea
cg26221987	0.267426	0.101841	7.02384	3.19156e-09	1.15875e-06	10.9268	0.0830746	0.350501	0.267426	10	4289330	F	II		IGR	opensea
cg23788468	-0.365638	0.777666	-7.02324	3.1989e-09	1.16083e-06	10.9246	0.803325	0.437687	-0.365638	5	53967333	R	II	LOC102467080	Body	opensea
cg16740064	0.454635	0.119561	7.02301	3.20166e-09	1.16124e-06	10.9237	0.0876564	0.542292	0.454635	3	35338316	F	II	LOC101928135	Body	opensea
cg26003455	0.401188	0.168951	7.02233	3.20992e-09	1.16365e-06	10.9212	0.140798	0.541985	0.401188	13	20781125	F	II		IGR	opensea
cg06359375	0.374805	0.167615	7.02206	3.21327e-09	1.16428e-06	10.9202	0.141313	0.516118	0.374805	22	26875804	R	II	HPS4	TSS200	shelf
cg04783587	0.611677	0.218598	7.02169	3.21771e-09	1.1653e-06	10.9189	0.175673	0.78735	0.611677	6	91014238	R	II		IGR	opensea
cg20328799	0.404037	0.146412	7.02153	3.21973e-09	1.16544e-06	10.9183	0.118059	0.522096	0.404037	2	120985492	F	II		IGR	opensea
cg13413384	-0.361743	0.760102	-7.02127	3.22292e-09	1.16601e-06	10.9173	0.785487	0.423744	-0.361743	9	137302231	F	II	RXRA	Body	shore
cg07827855	-0.220493	0.925772	-7.02066	3.23032e-09	1.1681e-06	10.9151	0.941245	0.720752	-0.220493	12	27491123	F	II	ARNTL2	Body	opensea
cg02417813	0.261173	0.116936	7.01981	3.24082e-09	1.17131e-06	10.9119	0.0986077	0.35978	0.261173	8	104789019	F	II	RIMS2	Body	opensea
cg05085127	0.469749	0.167356	7.01945	3.24526e-09	1.17233e-06	10.9106	0.134392	0.604141	0.469749	19	39621926	R	II	PAK4	5'UTR	opensea
cg24640583	0.269883	0.0867331	7.01877	3.25361e-09	1.17475e-06	10.9081	0.067794	0.337677	0.269883	22	41122692	F	II		IGR	opensea
cg02421734	0.391667	0.13602	7.01777	3.26601e-09	1.17864e-06	10.9044	0.108534	0.500202	0.391667	19	55172736	F	II	LILRB4	TSS1500	opensea
cg21806732	0.420359	0.194744	7.01707	3.27476e-09	1.1812e-06	10.9018	0.165245	0.585604	0.420359	22	19706850	F	II	SEPT5	Body	shore
cg07235958	0.248473	0.07282	7.01602	3.28791e-09	1.18535e-06	10.8979	0.0553834	0.303856	0.248473	1	155974953	R	II		IGR	opensea
cg21677940	0.615725	0.208249	7.01583	3.29024e-09	1.1856e-06	10.8972	0.16504	0.780765	0.615725	1	192596014	F	II		IGR	opensea
cg10274860	-0.428434	0.870957	-7.0153	3.29687e-09	1.1868e-06	10.8953	0.901022	0.472589	-0.428434	3	71222224	R	II	FOXP1	Body	opensea
cg19050450	0.292173	0.109271	7.0141	3.31197e-09	1.19035e-06	10.8908	0.088768	0.380941	0.292173	12	104871585	F	II	CHST11	Body	opensea
cg11612905	-0.395442	0.833619	-7.01407	3.31236e-09	1.19035e-06	10.8907	0.86137	0.465928	-0.395442	2	234359654	F	II	DGKD	Body	opensea
cg07592835	0.609204	0.203899	7.01406	3.31249e-09	1.19035e-06	10.8907	0.161148	0.770351	0.609204	7	105715031	F	II		IGR	opensea
cg20514760	0.541821	0.195979	7.01363	3.31785e-09	1.19035e-06	10.8891	0.157956	0.699778	0.541821	6	200400	F	II	LOC285766	Body	opensea
cg11221262	-0.345157	0.868903	-7.01359	3.31841e-09	1.19035e-06	10.8889	0.893124	0.547967	-0.345157	1	52180292	R	II	OSBPL9	Body	opensea
cg21873971	0.557914	0.202057	7.01341	3.32058e-09	1.19035e-06	10.8883	0.162905	0.720819	0.557914	3	122832670	R	II	PDIA5	Body	opensea
cg01391022	0.685489	0.232705	7.01333	3.3216e-09	1.19035e-06	10.888	0.1846	0.870089	0.685489	12	122360665	R	II	WDR66	Body	shelf
cg00254306	-0.443237	0.737938	-7.01333	3.32164e-09	1.19035e-06	10.888	0.769042	0.325805	-0.443237	12	126346041	R	I		IGR	island
cg10206397	-0.393412	0.866626	-7.01292	3.32684e-09	1.19162e-06	10.8865	0.894234	0.500821	-0.393412	20	2085344	F	II	STK35	Body	shore
cg21195376	0.361037	0.117084	7.009	3.37679e-09	1.20891e-06	10.872	0.0917478	0.452785	0.361037	1	204449827	F	II	PIK3C2B	5'UTR	opensea
cg14465376	-0.295717	0.806252	-7.00839	3.38457e-09	1.21109e-06	10.8698	0.827004	0.531288	-0.295717	3	81766440	F	II	GBE1	Body	opensea
cg26152188	0.3814	0.159357	7.00809	3.3884e-09	1.21141e-06	10.8687	0.132592	0.513992	0.3814	5	863294	F	II		IGR	shelf
cg11766577	-0.271651	0.849778	-7.00806	3.38883e-09	1.21141e-06	10.8685	0.868842	0.597191	-0.271651	21	47581405	R	I	C21orf56	Body	island
cg16594542	0.395762	0.145085	7.00771	3.39339e-09	1.2124e-06	10.8672	0.117312	0.513074	0.395762	10	125298721	F	II		IGR	opensea
cg09469986	0.690302	0.227783	7.00758	3.39497e-09	1.2124e-06	10.8668	0.179341	0.869643	0.690302	13	31017306	F	II		IGR	shelf
cg00242423	0.492444	0.234928	7.00701	3.4024e-09	1.21445e-06	10.8647	0.20037	0.692814	0.492444	2	65782280	F	II		IGR	opensea
cg02279108	-0.357335	0.841661	-7.00671	3.40628e-09	1.21523e-06	10.8635	0.866737	0.509402	-0.357335	7	156836773	R	I		IGR	shelf
cg08665903	0.338276	0.116809	7.00622	3.41263e-09	1.21629e-06	10.8617	0.0930706	0.431347	0.338276	7	137822735	F	II		IGR	opensea
cg24238409	-0.320853	0.896965	-7.0049	3.42985e-09	1.22182e-06	10.8568	0.919481	0.598628	-0.320853	10	93998677	F	II	CPEB3	Body	shore
cg10692363	-0.317652	0.847637	-7.0036	3.44673e-09	1.22685e-06	10.8521	0.869929	0.552276	-0.317652	10	80327890	F	I		IGR	opensea
cg02309230	0.587429	0.198259	7.00263	3.45951e-09	1.23056e-06	10.8485	0.157036	0.744465	0.587429	6	4612064	F	II		IGR	opensea
cg04422227	-0.306258	0.875087	-7.00212	3.46624e-09	1.23194e-06	10.8466	0.896579	0.590321	-0.306258	12	77426479	F	II	E2F7	Body	opensea
cg25576801	-0.439333	0.84456	-7.00201	3.46768e-09	1.23194e-06	10.8462	0.87539	0.436057	-0.439333	10	49932245	R	II	WDFY4	Body	opensea
cg07006003	-0.425402	0.848862	-7.00195	3.46851e-09	1.23194e-06	10.846	0.878715	0.453313	-0.425402	19	45799672	R	II	MARK4	Body	opensea
cg07652096	0.514943	0.228964	7.00125	3.47775e-09	1.23461e-06	10.8434	0.192828	0.707771	0.514943	20	19974832	R	II	RIN2	Body	opensea
cg01322428	0.442814	0.188165	7.00097	3.48136e-09	1.23528e-06	10.8424	0.15709	0.599904	0.442814	14	104180575	R	II	XRCC3	5'UTR	shore
cg15748217	-0.222512	0.929492	-7.00044	3.48849e-09	1.2372e-06	10.8404	0.945106	0.722595	-0.222512	9	110471350	F	II		IGR	opensea
cg00373796	-0.405892	0.855634	-7.00001	3.49417e-09	1.2386e-06	10.8388	0.884117	0.478225	-0.405892	5	37309092	R	II	NUP155	Body	opensea
cg23520521	-0.24466	0.815869	-6.99914	3.50565e-09	1.24139e-06	10.8356	0.833038	0.588378	-0.24466	11	131454827	F	II	NTM	Body	opensea
cg10913394	0.554312	0.21459	6.99893	3.50856e-09	1.24139e-06	10.8348	0.175691	0.730002	0.554312	2	102137177	F	II		IGR	opensea
cg20471013	0.401804	0.158064	6.9989	3.50894e-09	1.24139e-06	10.8347	0.129867	0.531671	0.401804	3	122824719	R	II	PDIA5	Body	opensea
cg14705821	0.415522	0.119995	6.99767	3.52541e-09	1.2466e-06	10.8302	0.0908358	0.506358	0.415522	17	8862021	R	II	PIK3R5	5'UTR	opensea
cg10413915	0.597001	0.221811	6.99689	3.53587e-09	1.24969e-06	10.8273	0.179917	0.776917	0.597001	10	82299681	R	II	SH2D4B	TSS1500	shelf
cg11705975	-0.470852	0.670386	-6.99674	3.53787e-09	1.24978e-06	10.8267	0.703428	0.232576	-0.470852	10	120354248	R	I	PRLHR	Body	island
cg15742700	0.599565	0.208392	6.99601	3.54763e-09	1.25236e-06	10.824	0.166317	0.765882	0.599565	8	11350853	R	II	BLK	TSS1500	opensea
cg10266418	0.555744	0.264647	6.99545	3.55528e-09	1.25409e-06	10.822	0.225648	0.781392	0.555744	16	66636477	R	II	CMTM3	TSS1500	shore
cg01032911	0.506469	0.208154	6.99513	3.55954e-09	1.25437e-06	10.8208	0.172612	0.679081	0.506469	3	71139496	R	II	FOXP1	Body	opensea
cg14437551	0.416973	0.131896	6.99513	3.55958e-09	1.25437e-06	10.8208	0.102635	0.519608	0.416973	6	31539986	F	I	LTA	TSS200	opensea
cg13722354	0.589136	0.200115	6.99483	3.56359e-09	1.25517e-06	10.8197	0.158772	0.747908	0.589136	2	145459671	F	II	TEX41	Body	opensea
cg07933854	0.390475	0.16504	6.99415	3.5728e-09	1.25718e-06	10.8172	0.137639	0.528114	0.390475	18	47430007	R	II	MYO5B	Body	opensea
cg14969094	0.278652	0.140725	6.99395	3.57553e-09	1.25753e-06	10.8164	0.12117	0.399822	0.278652	3	156848003	F	I		IGR	opensea
cg03779251	-0.372192	0.9	-6.99343	3.58257e-09	1.25877e-06	10.8145	0.926119	0.553927	-0.372192	6	35801652	F	II	SRPK1	3'UTR	opensea
cg00085965	0.642977	0.223074	6.99329	3.58451e-09	1.25884e-06	10.814	0.177952	0.82093	0.642977	5	159690647	F	II	CCNJL	Body	opensea
cg10715529	0.231686	0.146546	6.99178	3.60516e-09	1.26449e-06	10.8084	0.130287	0.361973	0.231686	6	31465075	F	II	MICB	TSS1500	shore
cg17460104	0.493223	0.239593	6.99176	3.60538e-09	1.26449e-06	10.8084	0.204981	0.698204	0.493223	1	21896305	R	II	ALPL	Body	opensea
cg05422435	0.262205	0.0849165	6.99173	3.60588e-09	1.26449e-06	10.8082	0.0665162	0.328721	0.262205	10	7163174	R	II		IGR	opensea
cg16523252	0.510796	0.216816	6.99105	3.61511e-09	1.2661e-06	10.8057	0.180971	0.691766	0.510796	10	80845126	F	II	ZMIZ1	5'UTR	opensea
cg02224314	-0.216702	0.87902	-6.99102	3.6156e-09	1.2661e-06	10.8056	0.894227	0.677526	-0.216702	14	99641151	R	I	BCL11B	Body	island
cg16713119	-0.338027	0.881058	-6.99101	3.61575e-09	1.2661e-06	10.8056	0.90478	0.566752	-0.338027	8	131005127	R	II	FAM49B	Body	opensea
cg14776332	0.371363	0.232805	6.99047	3.62313e-09	1.26807e-06	10.8036	0.206745	0.578108	0.371363	15	92499440	F	II	SLCO3A1	Body	opensea
cg03993991	0.449708	0.167055	6.98983	3.63193e-09	1.27053e-06	10.8012	0.135497	0.585205	0.449708	3	52124398	R	II	POC1A	Body	opensea
cg10768883	0.53849	0.212877	6.9886	3.64894e-09	1.27524e-06	10.7967	0.175088	0.713578	0.53849	5	156914541	F	II	ADAM19	Body	opensea
cg20032280	-0.3427	0.840906	-6.98813	3.65547e-09	1.2769e-06	10.795	0.864956	0.522255	-0.3427	3	113160640	F	II	CFAP44	TSS1500	island
cg02323726	0.398373	0.128539	6.98784	3.65954e-09	1.2777e-06	10.7939	0.100583	0.498956	0.398373	11	64258238	R	II		IGR	opensea
cg11392655	0.483053	0.202758	6.98696	3.67185e-09	1.28138e-06	10.7906	0.168859	0.651912	0.483053	8	22411813	F	II	SORBS3	5'UTR	shelf
cg13394762	-0.443897	0.85341	-6.98605	3.68448e-09	1.28414e-06	10.7873	0.884561	0.440664	-0.443897	14	103871452	R	II	MARK3	Body	opensea
cg03058337	0.506068	0.216627	6.98605	3.68452e-09	1.28414e-06	10.7873	0.181113	0.687181	0.506068	20	31496367	R	II		IGR	opensea
cg00504285	0.415227	0.169402	6.98601	3.68511e-09	1.28414e-06	10.7871	0.140263	0.55549	0.415227	22	20019887	R	II	C22orf25	5'UTR	opensea
cg16280762	-0.432565	0.826784	-6.9856	3.6908e-09	1.2855e-06	10.7856	0.857139	0.424574	-0.432565	2	118855435	F	II	INSIG2	Body	opensea
cg20744727	0.585357	0.21826	6.98522	3.69619e-09	1.28655e-06	10.7842	0.177182	0.762539	0.585357	20	23068219	R	II	CD93	TSS1500	opensea
cg26471537	0.336167	0.13506	6.98487	3.70112e-09	1.28722e-06	10.7829	0.111469	0.447636	0.336167	16	81870350	F	II	PLCG2	Body	opensea
cg13929657	0.364607	0.135513	6.98474	3.70294e-09	1.28723e-06	10.7824	0.109926	0.474533	0.364607	7	17596110	F	II	LOC101927630	Body	opensea
cg13834443	0.384521	0.147358	6.9844	3.70775e-09	1.28766e-06	10.7812	0.120375	0.504896	0.384521	15	65221205	R	II	ANKDD1A	Body	opensea
cg17897895	0.603511	0.19096	6.98424	3.70996e-09	1.28767e-06	10.7806	0.148608	0.752119	0.603511	15	70611976	R	II		IGR	opensea
cg07180197	0.621627	0.208754	6.98403	3.71289e-09	1.28767e-06	10.7798	0.165131	0.786759	0.621627	8	67039155	R	II	TRIM55	TSS200	opensea
cg12859563	0.603219	0.198952	6.98401	3.71316e-09	1.28767e-06	10.7798	0.156621	0.759839	0.603219	9	128209635	F	II	MAPKAP1	Body	opensea
cg08057554	0.39927	0.166427	6.98388	3.71509e-09	1.28772e-06	10.7792	0.138408	0.537678	0.39927	6	144969691	F	II	UTRN	Body	opensea
cg00347662	0.651022	0.245928	6.98257	3.73363e-09	1.29352e-06	10.7744	0.200242	0.851264	0.651022	14	105735897	R	II	BRF1	Body	shelf
cg15054019	0.528621	0.194263	6.98238	3.73625e-09	1.29362e-06	10.7737	0.157167	0.685787	0.528621	1	25192749	F	II		IGR	opensea
cg23132302	0.548954	0.201689	6.98229	3.7375e-09	1.29362e-06	10.7734	0.163166	0.71212	0.548954	17	2728929	F	II	RAP1GAP2	Body	opensea
cg13296847	0.450255	0.158775	6.9818	3.74447e-09	1.29429e-06	10.7716	0.127178	0.577433	0.450255	5	118352190	F	II		IGR	opensea
cg10702770	-0.521713	0.668222	-6.98178	3.74484e-09	1.29429e-06	10.7715	0.704833	0.18312	-0.521713	1	39283780	F	I		IGR	island
cg05453358	-0.257689	0.881812	-6.98102	3.75564e-09	1.2974e-06	10.7687	0.899896	0.642206	-0.257689	8	47529280	R	I		IGR	island
cg10809134	0.633597	0.23736	6.98036	3.76513e-09	1.30005e-06	10.7663	0.192897	0.826494	0.633597	2	47879734	R	II		IGR	opensea
cg26960939	0.222698	0.0869972	6.97935	3.7796e-09	1.30442e-06	10.7625	0.0713693	0.294067	0.222698	17	38717206	R	II	CCR7	Body	opensea
cg12629186	-0.317671	0.892946	-6.97771	3.8032e-09	1.31088e-06	10.7565	0.915239	0.597568	-0.317671	20	33222426	R	II	PIGU	ExonBnd	opensea
cg13567986	-0.2274	0.860782	-6.97767	3.80379e-09	1.31088e-06	10.7563	0.87674	0.64934	-0.2274	1	38310056	R	I	MTF1	Body	opensea
cg15782344	0.608516	0.213521	6.97737	3.80814e-09	1.31113e-06	10.7552	0.170819	0.779334	0.608516	2	69016925	R	II	ARHGAP25	Body	opensea
cg27132159	0.241033	0.0844132	6.97653	3.82027e-09	1.31395e-06	10.7521	0.0674986	0.308531	0.241033	6	15017835	F	II		IGR	opensea
cg12847844	0.263839	0.0922483	6.9765	3.82074e-09	1.31395e-06	10.752	0.0737333	0.337572	0.263839	9	93864474	R	II		IGR	opensea
cg26624105	-0.234484	0.881893	-6.97642	3.82182e-09	1.31395e-06	10.7517	0.898348	0.663864	-0.234484	17	29811956	F	II	RAB11FIP4	Body	shelf
cg14078070	0.593394	0.21921	6.97618	3.82531e-09	1.31452e-06	10.7508	0.177568	0.770963	0.593394	6	167051518	R	II	RPS6KA2	Body	opensea
cg23667554	0.580474	0.217984	6.9753	3.83824e-09	1.31833e-06	10.7476	0.177249	0.757724	0.580474	18	10520021	F	II		IGR	opensea
cg16484093	0.659788	0.261427	6.97479	3.84569e-09	1.32026e-06	10.7457	0.215126	0.874914	0.659788	17	1921096	R	II	RTN4RL1	Body	opensea
cg20769856	0.505186	0.184963	6.97446	3.85039e-09	1.32124e-06	10.7445	0.149511	0.654697	0.505186	13	31422123	F	II		IGR	opensea
cg05937737	-0.60655	0.683952	-6.97345	3.86532e-09	1.32574e-06	10.7407	0.726517	0.119966	-0.60655	3	170303540	F	I	SLC7A14	5'UTR	island
cg17981790	0.570298	0.203382	6.97307	3.87088e-09	1.32701e-06	10.7393	0.163361	0.733658	0.570298	2	16807234	R	II	FAM49A	5'UTR	opensea
cg27124512	0.503929	0.225251	6.97277	3.87528e-09	1.32789e-06	10.7382	0.189887	0.693816	0.503929	16	31225350	R	II	TRIM72	5'UTR	shore
cg23721532	0.587177	0.250481	6.97178	3.88983e-09	1.33205e-06	10.7346	0.209276	0.796453	0.587177	19	10353560	F	II		IGR	opensea
cg10710542	0.293563	0.0936858	6.97169	3.89115e-09	1.33205e-06	10.7343	0.0730849	0.366648	0.293563	11	2406444	F	II	CD81	5'UTR	shore
cg07783491	0.371349	0.187541	6.97156	3.89315e-09	1.33211e-06	10.7338	0.161482	0.532831	0.371349	13	23029611	R	II		IGR	opensea
cg20448706	0.386952	0.174456	6.9707	3.90581e-09	1.33461e-06	10.7306	0.147302	0.534253	0.386952	14	32941841	F	II	AKAP6	Body	opensea
cg21281638	-0.233574	0.922138	-6.97069	3.90603e-09	1.33461e-06	10.7306	0.938529	0.704955	-0.233574	7	6631355	R	II	C7orf26	Body	shore
cg03513101	0.424054	0.180341	6.97024	3.91274e-09	1.33627e-06	10.7289	0.150583	0.574636	0.424054	15	101713317	F	II		IGR	opensea
cg10133935	-0.340362	0.900287	-6.96947	3.92416e-09	1.33925e-06	10.7261	0.924172	0.58381	-0.340362	19	1423753	R	II	DAZAP1	Body	island
cg25803263	-0.379115	0.87162	-6.9694	3.92521e-09	1.33925e-06	10.7258	0.898225	0.519109	-0.379115	17	61649698	R	II	DCAF7	Body	opensea
cg10682564	-0.221877	0.914756	-6.96784	3.94855e-09	1.34658e-06	10.72	0.930326	0.708449	-0.221877	16	77147778	R	II		IGR	opensea
cg21753092	0.219839	0.0833098	6.96768	3.95094e-09	1.34676e-06	10.7195	0.0678825	0.287721	0.219839	2	238071771	R	II		IGR	opensea
cg09518487	0.346485	0.125758	6.96719	3.95835e-09	1.34864e-06	10.7176	0.101444	0.447929	0.346485	4	102025557	F	II	PPP3CA	Body	opensea
cg00720960	0.541539	0.211964	6.96671	3.96555e-09	1.34919e-06	10.7159	0.173961	0.715499	0.541539	12	117131988	R	II		IGR	opensea
cg18017657	0.588457	0.225225	6.96652	3.96839e-09	1.34951e-06	10.7152	0.183929	0.772386	0.588457	6	36103968	F	II	MAPK13	Body	opensea
cg04269510	0.594897	0.22423	6.96631	3.97151e-09	1.34993e-06	10.7144	0.182483	0.777379	0.594897	6	167527544	F	II	CCR6	5'UTR	opensea
cg09727935	-0.412349	0.544858	-6.96607	3.97526e-09	1.34998e-06	10.7135	0.573795	0.161445	-0.412349	6	105388471	R	I	LINC00577	TSS200	island
cg10501360	-0.245325	0.891649	-6.96595	3.97702e-09	1.34998e-06	10.7131	0.908865	0.66354	-0.245325	10	49671665	F	II	ARHGAP22	Body	shelf
cg14835333	0.587333	0.232377	6.96591	3.97762e-09	1.34998e-06	10.7129	0.191161	0.778493	0.587333	17	76693927	F	II	CYTH1	Body	opensea
cg06218344	0.406546	0.211196	6.96581	3.97918e-09	1.34998e-06	10.7125	0.182666	0.589212	0.406546	8	142394747	R	II		IGR	opensea
cg23746497	-0.57189	0.675318	-6.96534	3.98628e-09	1.35175e-06	10.7108	0.71545	0.14356	-0.57189	6	105388668	F	I		IGR	island
cg24737761	-0.352324	0.868426	-6.96455	3.99822e-09	1.35516e-06	10.7079	0.89315	0.540827	-0.352324	6	106245659	F	II		IGR	opensea
cg12483340	-0.374732	0.85156	-6.96374	4.01051e-09	1.35869e-06	10.7049	0.877857	0.503125	-0.374732	15	42503039	R	II	TMEM87A	3'UTR	shelf
cg00920892	0.443276	0.154129	6.96355	4.0134e-09	1.35903e-06	10.7042	0.123022	0.566297	0.443276	8	37732224	R	II	RAB11FIP1	Body	opensea
cg13807670	0.537142	0.178008	6.96327	4.01777e-09	1.35987e-06	10.7032	0.140314	0.677456	0.537142	10	97998216	R	II	BLNK	Body	opensea
cg02929169	-0.301025	0.898572	-6.96248	4.02985e-09	1.36331e-06	10.7003	0.919697	0.618671	-0.301025	20	59928451	R	II	CDH4	Body	opensea
cg11418725	0.574432	0.233008	6.96231	4.03235e-09	1.36332e-06	10.6996	0.192697	0.767129	0.574432	5	144625052	F	II		IGR	opensea
cg00608876	0.489429	0.21063	6.96221	4.03392e-09	1.36332e-06	10.6993	0.176284	0.665714	0.489429	17	75817377	R	II		IGR	opensea
cg11960867	0.294513	0.149492	6.9621	4.03557e-09	1.36332e-06	10.6989	0.128824	0.423337	0.294513	7	37696830	F	II		IGR	opensea
cg19187756	0.59814	0.248573	6.96149	4.045e-09	1.36587e-06	10.6966	0.206598	0.804739	0.59814	3	23753801	F	II		IGR	opensea
cg27470978	-0.226185	0.881812	-6.96132	4.04753e-09	1.36608e-06	10.696	0.897685	0.6715	-0.226185	8	38704972	R	II	TACC1	Body	opensea
cg26089367	0.525152	0.165435	6.96081	4.05544e-09	1.36811e-06	10.6941	0.128582	0.653734	0.525152	22	36776109	F	II	MYH9	5'UTR	opensea
cg17163363	0.252207	0.101895	6.9604	4.06183e-09	1.36843e-06	10.6926	0.0841962	0.336403	0.252207	11	6192419	R	II	OR52B2	TSS1500	opensea
cg05165553	-0.296175	0.830197	-6.96038	4.0621e-09	1.36843e-06	10.6925	0.850982	0.554807	-0.296175	18	77171010	F	I	NFATC1	Body	island
cg22927429	0.526597	0.202095	6.95953	4.0753e-09	1.37223e-06	10.6894	0.16514	0.691738	0.526597	19	3516928	F	II	FZR1	5'UTR	opensea
cg01893721	-0.339498	0.886577	-6.95853	4.09081e-09	1.37681e-06	10.6857	0.910401	0.570903	-0.339498	21	35174647	R	II	ITSN1	Body	opensea
cg02143559	-0.54205	0.630393	-6.95707	4.11353e-09	1.38381e-06	10.6803	0.668431	0.126382	-0.54205	3	147138968	F	I	LOC440982	TSS200	island
cg24084859	0.519127	0.206548	6.95628	4.12594e-09	1.38675e-06	10.6774	0.170118	0.689245	0.519127	12	6334066	R	II	CD9	Body	opensea
cg00329201	0.319523	0.136581	6.95622	4.12684e-09	1.38675e-06	10.6771	0.114158	0.433681	0.319523	11	75994373	F	II		IGR	opensea
cg09345144	0.602397	0.243597	6.95602	4.12998e-09	1.38675e-06	10.6764	0.201323	0.80372	0.602397	16	11059551	F	II	CLEC16A	Body	opensea
cg17678844	-0.33687	0.88333	-6.95374	4.16594e-09	1.39687e-06	10.668	0.90697	0.5701	-0.33687	7	134902960	R	II		IGR	opensea
cg15427182	0.302663	0.122967	6.95262	4.18364e-09	1.40215e-06	10.6639	0.101727	0.404391	0.302663	16	49609452	R	II	ZNF423	Body	opensea
cg27217350	0.361383	0.141284	6.95212	4.19158e-09	1.40416e-06	10.662	0.115924	0.477307	0.361383	2	242813634	R	II	C2orf85	Body	shore
cg15901411	0.625226	0.240797	6.95179	4.19684e-09	1.40527e-06	10.6608	0.196922	0.822148	0.625226	22	48840066	F	II		IGR	opensea
cg14742937	-0.3636	0.753356	-6.95076	4.21325e-09	1.40945e-06	10.657	0.778872	0.415272	-0.3636	8	39172097	F	I	ADAM5P	TSS200	opensea
cg18949259	0.543417	0.236835	6.95061	4.2157e-09	1.40961e-06	10.6565	0.1987	0.742117	0.543417	12	93503799	F	II	LOC643339	Body	opensea
cg13122895	0.514074	0.213475	6.949	4.24152e-09	1.41496e-06	10.6505	0.177399	0.691473	0.514074	22	35708647	F	II	TOM1	5'UTR	opensea
cg27155939	0.209865	0.0804451	6.94804	4.25706e-09	1.41853e-06	10.647	0.0657177	0.275583	0.209865	15	40347163	R	II		IGR	opensea
cg01554751	0.224205	0.0739497	6.94799	4.25785e-09	1.41853e-06	10.6468	0.058216	0.282421	0.224205	6	167512456	R	II		IGR	opensea
cg23058239	0.377924	0.160606	6.94788	4.25961e-09	1.41853e-06	10.6464	0.134085	0.512009	0.377924	12	54868395	F	II	GTSF1	TSS1500	opensea
cg06613222	0.488729	0.194783	6.94769	4.2627e-09	1.41853e-06	10.6457	0.160486	0.649216	0.488729	2	45956963	F	II	PRKCE	Body	opensea
cg23686092	0.676184	0.255614	6.94759	4.26444e-09	1.41853e-06	10.6453	0.208163	0.884347	0.676184	16	4110394	F	II	ADCY9	Body	opensea
cg16105687	-0.644374	0.71505	-6.94754	4.26527e-09	1.41853e-06	10.6451	0.76027	0.115896	-0.644374	19	22805801	R	II		IGR	island
cg23149098	0.338921	0.106351	6.94668	4.27909e-09	1.42221e-06	10.642	0.0825667	0.421487	0.338921	7	133169151	F	II	EXOC4	Body	opensea
cg00478421	0.518624	0.195319	6.94656	4.28118e-09	1.42225e-06	10.6415	0.158924	0.677548	0.518624	2	11515109	F	II		IGR	opensea
cg05447290	0.625242	0.194041	6.94518	4.30358e-09	1.42903e-06	10.6364	0.150164	0.775407	0.625242	5	158275960	R	II	EBF1	Body	opensea
cg17137424	-0.479727	0.716468	-6.9449	4.30816e-09	1.42935e-06	10.6354	0.750133	0.270406	-0.479727	1	231299352	F	I	TRIM67	1stExon	island
cg15355740	0.433398	0.212425	6.94484	4.30913e-09	1.42935e-06	10.6352	0.182011	0.615409	0.433398	17	9725403	R	II	GSG1L2	TSS200	opensea
cg19126910	0.418166	0.152293	6.94448	4.31511e-09	1.43022e-06	10.6338	0.122948	0.541114	0.418166	11	111249659	R	II	POU2AF1	Body	opensea
cg17500342	-0.360141	0.877505	-6.94425	4.31892e-09	1.43082e-06	10.633	0.902778	0.542637	-0.360141	14	77382482	R	II		IGR	opensea
cg04020984	-0.499458	0.627204	-6.9436	4.32954e-09	1.43307e-06	10.6306	0.662254	0.162796	-0.499458	6	26988150	R	I	LOC100270746	TSS200	shore
cg21398996	0.234306	0.114249	6.94359	4.32969e-09	1.43307e-06	10.6305	0.097806	0.332112	0.234306	13	33923778	R	II		IGR	shore
cg24600701	0.637897	0.235583	6.94333	4.33393e-09	1.43381e-06	10.6296	0.190818	0.828716	0.637897	15	49508681	F	II	GALK2	Body	opensea
cg14074907	0.521554	0.184772	6.94316	4.33682e-09	1.43411e-06	10.6289	0.148172	0.669726	0.521554	1	111670751	R	II	DRAM2	Body	opensea
cg24508249	0.687464	0.237071	6.94302	4.33916e-09	1.43422e-06	10.6284	0.188828	0.876292	0.687464	1	201689184	F	II	NAV1	Body	opensea
cg08590985	0.631042	0.25839	6.94237	4.34984e-09	1.4362e-06	10.626	0.214107	0.845148	0.631042	9	116413220	F	II		IGR	opensea
cg07569906	0.361362	0.176683	6.94231	4.35082e-09	1.4362e-06	10.6258	0.151324	0.512687	0.361362	7	90379349	R	II	CDK14	Body	opensea
cg24908046	0.607305	0.251267	6.94225	4.35174e-09	1.4362e-06	10.6256	0.208649	0.815954	0.607305	7	7310899	F	II	LOC101927354	Body	opensea
cg15010903	-0.416295	0.826758	-6.94217	4.35314e-09	1.4362e-06	10.6253	0.855972	0.439677	-0.416295	17	76850256	R	II	TIMP2	3'UTR	shore
cg05433111	0.585329	0.217453	6.94137	4.36645e-09	1.43994e-06	10.6223	0.176378	0.761706	0.585329	16	28943232	F	II	CD19	TSS200	opensea
cg05623815	0.60019	0.200358	6.94104	4.37188e-09	1.4404e-06	10.6211	0.158239	0.758429	0.60019	10	114602832	F	II		IGR	opensea
cg15230376	0.340995	0.123169	6.93985	4.3917e-09	1.44627e-06	10.6167	0.09924	0.440235	0.340995	16	16101588	R	II	ABCC1	Body	opensea
cg14547461	-0.35888	0.784306	-6.93942	4.39886e-09	1.44797e-06	10.6151	0.809491	0.450611	-0.35888	8	48176671	F	II	KIAA0146	Body	shelf
cg07731392	-0.385478	0.858402	-6.93896	4.40657e-09	1.44984e-06	10.6134	0.885453	0.499974	-0.385478	1	203737972	R	II	LAX1	TSS1500	opensea
cg22103164	-0.289264	0.822868	-6.93871	4.41074e-09	1.45055e-06	10.6125	0.843167	0.553903	-0.289264	4	155702409	R	I	RBM46	TSS200	island
cg12253357	0.581126	0.29498	6.93856	4.41317e-09	1.45069e-06	10.612	0.254199	0.835325	0.581126	2	237574509	F	II		IGR	opensea
cg11460110	-0.278073	0.887358	-6.93825	4.41851e-09	1.4514e-06	10.6108	0.906872	0.628799	-0.278073	6	30530458	R	I	PRR3	3'UTR	opensea
cg00997647	0.490569	0.196593	6.938	4.42266e-09	1.45182e-06	10.6099	0.162167	0.652736	0.490569	20	17950965	F	II	SNX5	TSS1500	shore
cg16128973	-0.321068	0.82053	-6.93773	4.42724e-09	1.45266e-06	10.6089	0.843061	0.521992	-0.321068	15	42749836	F	II	ZNF106	TSS200	opensea
cg19882315	0.584356	0.19962	6.93743	4.43216e-09	1.45361e-06	10.6078	0.158613	0.742969	0.584356	8	11351846	R	II	BLK	5'UTR	opensea
cg10272110	-0.21518	0.906598	-6.93689	4.44136e-09	1.45488e-06	10.6058	0.921698	0.706518	-0.21518	17	79800915	F	II		IGR	shore
cg09374015	-0.279926	0.908092	-6.93685	4.44198e-09	1.45488e-06	10.6057	0.927736	0.647809	-0.279926	3	171092746	F	II	TNIK	Body	opensea
cg15154187	0.255983	0.121861	6.93685	4.4421e-09	1.45488e-06	10.6056	0.103898	0.359881	0.255983	2	9945826	R	II		IGR	opensea
cg26262840	-0.334761	0.890262	-6.93591	4.45799e-09	1.45772e-06	10.6022	0.913754	0.578993	-0.334761	14	90767686	R	II	C14orf102	Body	opensea
cg24221044	0.413139	0.145586	6.93585	4.45889e-09	1.45772e-06	10.602	0.116594	0.529733	0.413139	4	185275159	F	II	LOC728175	TSS200	opensea
cg07726584	0.260345	0.13636	6.93551	4.46466e-09	1.45894e-06	10.6007	0.118091	0.378436	0.260345	9	136428706	F	II	ADAMTSL2	Body	shore
cg00052692	0.377953	0.130043	6.93461	4.48e-09	1.46263e-06	10.5974	0.10352	0.481472	0.377953	12	122442863	F	II		IGR	opensea
cg10329928	0.476998	0.191574	6.93396	4.49106e-09	1.46541e-06	10.595	0.1581	0.635098	0.476998	2	20414196	F	II	SDC1	Body	opensea
cg14172302	0.494726	0.177948	6.93387	4.49261e-09	1.46541e-06	10.5947	0.143231	0.637957	0.494726	5	100360285	R	II		IGR	opensea
cg26821362	0.58765	0.207255	6.93333	4.50181e-09	1.46775e-06	10.5927	0.166017	0.753667	0.58765	6	52460264	F	II		IGR	opensea
cg02313207	-0.26155	0.907652	-6.93307	4.5062e-09	1.46851e-06	10.5917	0.926007	0.664456	-0.26155	5	132279578	F	II	AFF4	5'UTR	opensea
cg02025136	0.511035	0.178094	6.93251	4.51585e-09	1.47033e-06	10.5897	0.142232	0.653268	0.511035	10	14793263	F	II	FAM107B	Body	opensea
cg13228309	-0.328067	0.859127	-6.93186	4.52706e-09	1.47265e-06	10.5872	0.88215	0.554083	-0.328067	9	127024765	R	II	NEK6	Body	opensea
cg21463095	0.463535	0.149834	6.93074	4.54639e-09	1.47826e-06	10.5831	0.117305	0.58084	0.463535	16	68105354	R	II	DUS2	Body	opensea
cg27118427	-0.222898	0.891681	-6.92995	4.56005e-09	1.48128e-06	10.5802	0.907323	0.684424	-0.222898	5	88605332	R	II		IGR	opensea
cg10189810	0.59984	0.254287	6.92984	4.56184e-09	1.48128e-06	10.5798	0.212193	0.812034	0.59984	17	17349817	F	II		IGR	opensea
cg12990832	0.280893	0.104967	6.92943	4.56896e-09	1.48292e-06	10.5783	0.0852552	0.366149	0.280893	5	176859087	F	II	GRK6	Body	shore
cg15676719	0.246731	0.132372	6.92908	4.57511e-09	1.48425e-06	10.577	0.115057	0.361788	0.246731	1	167598521	F	II	RCSD1	TSS1500	shore
cg23388881	0.407091	0.16364	6.92889	4.57836e-09	1.48463e-06	10.5763	0.135073	0.542164	0.407091	5	169780174	R	II	KCNIP1	TSS1500	opensea
cg08285980	0.489509	0.217981	6.92821	4.5902e-09	1.4878e-06	10.5738	0.183629	0.673138	0.489509	11	122595397	F	II	UBASH3B	Body	opensea
cg01622992	0.432105	0.141045	6.92757	4.60137e-09	1.49075e-06	10.5714	0.110722	0.542827	0.432105	9	112911321	F	II	AKAP2	Body	opensea
cg13172153	0.58921	0.214017	6.92637	4.62237e-09	1.4962e-06	10.567	0.172669	0.761879	0.58921	1	201391747	F	II	TNNI1	TSS1500	opensea
cg08837627	-0.539649	0.64403	-6.92542	4.63921e-09	1.50019e-06	10.5635	0.6819	0.142251	-0.539649	19	22715300	F	I		IGR	island
cg17761226	0.526985	0.213516	6.92534	4.64052e-09	1.50019e-06	10.5632	0.176534	0.70352	0.526985	11	75900775	F	II	WNT11	Body	opensea
cg01410991	0.285535	0.126485	6.92532	4.64095e-09	1.50019e-06	10.5631	0.106448	0.391983	0.285535	14	75081499	R	II		IGR	shore
cg21997986	0.654721	0.22157	6.92388	4.66638e-09	1.50774e-06	10.5578	0.175625	0.830346	0.654721	4	102745414	F	II	BANK1	Body	opensea
cg11511095	0.556553	0.19901	6.92348	4.67351e-09	1.50884e-06	10.5563	0.159954	0.716507	0.556553	8	108291086	R	II	ANGPT1	Body	opensea
cg20741677	0.359207	0.139736	6.92335	4.67581e-09	1.50884e-06	10.5558	0.114529	0.473736	0.359207	8	97198983	F	II		IGR	opensea
cg14915609	0.675005	0.257548	6.92325	4.67761e-09	1.50884e-06	10.5555	0.210179	0.885184	0.675005	19	2405505	F	II	TMPRSS9	Body	opensea
cg20438460	0.585827	0.231701	6.92322	4.6782e-09	1.50884e-06	10.5553	0.19059	0.776417	0.585827	2	146580994	F	II		IGR	opensea
cg00565090	0.339494	0.193792	6.92282	4.6852e-09	1.51008e-06	10.5539	0.169968	0.509461	0.339494	19	48258258	F	II	SNORD23	TSS1500	opensea
cg03921059	0.682802	0.241947	6.92276	4.68623e-09	1.51008e-06	10.5537	0.194031	0.876832	0.682802	13	41046916	F	II	LINC00598	Body	opensea
cg02945671	0.63303	0.218085	6.92257	4.68961e-09	1.5103e-06	10.553	0.173662	0.806692	0.63303	11	32417790	F	II	WT1	ExonBnd	opensea
cg24991963	0.479549	0.209996	6.92249	4.6911e-09	1.5103e-06	10.5527	0.176343	0.655892	0.479549	14	35854975	F	II		IGR	opensea
cg12902721	0.640003	0.26165	6.92117	4.71468e-09	1.51645e-06	10.5478	0.216738	0.85674	0.640003	18	13447650	F	II	LDLRAD4	Body	opensea
cg20699586	-0.602908	0.720699	-6.92116	4.71483e-09	1.51645e-06	10.5478	0.763008	0.1601	-0.602908	1	227748719	R	I		IGR	island
cg01662710	0.510353	0.216634	6.92107	4.71654e-09	1.51645e-06	10.5474	0.18082	0.691173	0.510353	19	6886676	F	II	ADGRE1	TSS1500	opensea
cg18474384	0.354161	0.137393	6.92093	4.71891e-09	1.51653e-06	10.5469	0.11254	0.466701	0.354161	20	6728054	F	II		IGR	opensea
cg01560057	0.645166	0.202714	6.92022	4.73174e-09	1.51987e-06	10.5443	0.15744	0.802606	0.645166	1	198567998	R	II		IGR	opensea
cg02144152	-0.294349	0.891442	-6.91995	4.73656e-09	1.51987e-06	10.5433	0.912098	0.617749	-0.294349	6	14759269	F	II		IGR	opensea
cg10130008	0.450955	0.230258	6.91981	4.73915e-09	1.51987e-06	10.5428	0.198612	0.649567	0.450955	11	82746645	R	II	RAB30	TSS1500	opensea
cg20438336	0.614079	0.219036	6.91977	4.73987e-09	1.51987e-06	10.5426	0.175943	0.790021	0.614079	19	54857674	R	II		IGR	opensea
cg12410597	0.639667	0.231648	6.91955	4.74379e-09	1.52011e-06	10.5418	0.186759	0.826426	0.639667	1	199132660	F	II		IGR	opensea
cg21102668	0.436109	0.154813	6.91949	4.74484e-09	1.52011e-06	10.5416	0.124209	0.560318	0.436109	3	31750687	R	II	OSBPL10-AS1	Body	opensea
cg16095148	0.480004	0.18267	6.91878	4.75764e-09	1.52353e-06	10.539	0.148985	0.628989	0.480004	2	73197100	F	II	SFXN5	Body	opensea
cg10426370	0.539219	0.194808	6.91852	4.76235e-09	1.52386e-06	10.538	0.156968	0.696187	0.539219	5	54282459	R	II	ESM1	TSS1500	opensea
cg21623902	0.648648	0.223484	6.91849	4.7629e-09	1.52386e-06	10.5379	0.177964	0.826612	0.648648	4	86671197	F	II	ARHGAP24	Body	opensea
cg11767757	0.527063	0.247747	6.91809	4.77018e-09	1.52481e-06	10.5364	0.21076	0.737823	0.527063	21	40145404	R	I	NCRNA00114	TSS200	opensea
cg11516720	0.568131	0.212468	6.91806	4.77075e-09	1.52481e-06	10.5363	0.172599	0.74073	0.568131	12	109003258	F	II		IGR	opensea
cg03512076	0.553867	0.23417	6.91785	4.77445e-09	1.52481e-06	10.5356	0.195303	0.74917	0.553867	8	103907077	F	II		IGR	opensea
cg02251680	-0.371996	0.896762	-6.91774	4.77648e-09	1.52481e-06	10.5352	0.922867	0.550871	-0.371996	12	32638839	F	II	FGD4	TSS200	opensea
cg13420364	0.534371	0.219893	6.91665	4.79627e-09	1.52981e-06	10.5311	0.182394	0.716764	0.534371	1	234857659	R	II		IGR	opensea
cg04516672	0.378386	0.117473	6.91645	4.80006e-09	1.53006e-06	10.5304	0.0909196	0.469306	0.378386	10	126411663	F	II	FAM53B	5'UTR	opensea
cg01802136	-0.300833	0.876814	-6.91626	4.80354e-09	1.53006e-06	10.5297	0.897925	0.597092	-0.300833	15	41191151	R	II	VPS18	Body	shelf
cg25311764	0.213132	0.11489	6.91601	4.80801e-09	1.53013e-06	10.5288	0.099933	0.313065	0.213132	15	59907427	R	II	GCNT3	5'UTR	opensea
cg08679971	-0.263803	0.853406	-6.91578	4.81224e-09	1.53031e-06	10.5279	0.871918	0.608115	-0.263803	19	38281047	R	I		IGR	shore
cg05913121	-0.42101	0.819497	-6.91575	4.81284e-09	1.53031e-06	10.5278	0.849041	0.428032	-0.42101	10	26780426	R	II	APBB1IP	5'UTR	opensea
cg13610545	-0.336421	0.743065	-6.9155	4.8174e-09	1.53108e-06	10.5269	0.766674	0.430253	-0.336421	9	132481736	F	II	PRRX2	Body	island
cg26829101	-0.395622	0.62109	-6.91504	4.82579e-09	1.53307e-06	10.5252	0.648853	0.253231	-0.395622	12	119592094	R	I	SRRM4	Body	island
cg20745537	0.581745	0.228306	6.91476	4.831e-09	1.53405e-06	10.5241	0.187481	0.769226	0.581745	10	35390586	R	II		IGR	opensea
cg21780615	0.559897	0.185433	6.91257	4.87128e-09	1.54554e-06	10.5161	0.146142	0.706038	0.559897	10	126228511	F	II	LHPP	Body	opensea
cg12765028	-0.374026	0.691778	-6.91256	4.87149e-09	1.54554e-06	10.516	0.718026	0.344	-0.374026	4	13526659	R	I		IGR	island
cg00246409	0.231641	0.126803	6.91154	4.8904e-09	1.55013e-06	10.5123	0.110547	0.342188	0.231641	5	43874085	R	II		IGR	opensea
cg13103051	0.609591	0.228349	6.91143	4.89242e-09	1.55013e-06	10.5119	0.185571	0.795162	0.609591	18	44260790	F	II	ST8SIA5	Body	shore
cg14451724	0.259197	0.104001	6.91117	4.89731e-09	1.55051e-06	10.5109	0.0858115	0.345008	0.259197	13	27442056	F	II		IGR	opensea
cg20602359	0.327947	0.125462	6.91113	4.89793e-09	1.55051e-06	10.5108	0.102448	0.430395	0.327947	3	52120287	F	II	POC1A	Body	opensea
cg25043129	-0.379325	0.817042	-6.91084	4.90346e-09	1.55158e-06	10.5097	0.843661	0.464336	-0.379325	17	79047823	F	II	BAIAP2	Body	shelf
cg05707833	0.65467	0.241749	6.91014	4.91645e-09	1.55421e-06	10.5071	0.195807	0.850477	0.65467	18	77203371	F	II	NFATC1	Body	island
cg15627266	0.647339	0.259366	6.90968	4.92501e-09	1.55559e-06	10.5054	0.213939	0.861278	0.647339	12	121960862	R	II	KDM2B	Body	opensea
cg19647096	0.481295	0.168874	6.90958	4.92697e-09	1.55559e-06	10.505	0.135099	0.616394	0.481295	13	49153267	F	II	LINC00462	Body	opensea
cg07367607	0.297051	0.104789	6.90938	4.93069e-09	1.55608e-06	10.5043	0.0839431	0.380994	0.297051	12	131314725	F	II	STX2	Body	opensea
cg22868110	0.375458	0.132589	6.90907	4.93646e-09	1.55722e-06	10.5032	0.106241	0.481699	0.375458	8	41573747	R	II	ANK1	Body	opensea
cg15961780	0.531922	0.228847	6.90766	4.96302e-09	1.56491e-06	10.4979	0.191519	0.723441	0.531922	15	86037949	F	II	AKAP13	Body	opensea
cg27090678	0.56588	0.244193	6.9075	4.96603e-09	1.56511e-06	10.4974	0.204482	0.770362	0.56588	16	85514649	R	II		IGR	opensea
cg14885175	0.453245	0.158484	6.90739	4.96799e-09	1.56511e-06	10.497	0.126677	0.579922	0.453245	5	138720403	F	II	SLC23A1	TSS1500	opensea
cg17326611	-0.422836	0.85618	-6.9065	4.98497e-09	1.56977e-06	10.4937	0.885852	0.463016	-0.422836	14	34951780	F	II		IGR	opensea
cg06644451	0.580391	0.231278	6.90525	5.00856e-09	1.57632e-06	10.4891	0.190549	0.77094	0.580391	16	28942590	F	II	CD19	TSS1500	opensea
cg24341513	0.680607	0.212411	6.90517	5.01015e-09	1.57632e-06	10.4888	0.164649	0.845257	0.680607	1	229616385	F	II	NUP133	Body	opensea
cg09615411	0.382722	0.161915	6.9047	5.01914e-09	1.5781e-06	10.487	0.135057	0.517779	0.382722	8	125764437	R	II		IGR	opensea
cg15758758	0.512655	0.21944	6.90464	5.02018e-09	1.5781e-06	10.4868	0.183464	0.696119	0.512655	16	31412732	F	II	ITGAD	Body	opensea
cg02713706	-0.26066	0.878181	-6.90274	5.05665e-09	1.5884e-06	10.4798	0.896473	0.635813	-0.26066	1	247681749	F	I	GCSAML	TSS200	island
cg17169196	0.399516	0.147712	6.9027	5.05737e-09	1.5884e-06	10.4797	0.119675	0.519191	0.399516	6	31540026	F	I	LTA	TSS200	opensea
cg16502747	-0.444909	0.811931	-6.90256	5.06012e-09	1.58857e-06	10.4791	0.843152	0.398243	-0.444909	14	23531625	R	II	ACIN1	Body	shelf
cg04344111	0.247382	0.0949316	6.90157	5.07907e-09	1.59254e-06	10.4755	0.0775715	0.324954	0.247382	20	19984506	R	II		IGR	opensea
cg22784513	0.424307	0.180774	6.90153	5.0799e-09	1.59254e-06	10.4753	0.150998	0.575305	0.424307	17	29895360	F	II		IGR	opensea
cg16894634	-0.418744	0.82482	-6.90127	5.08486e-09	1.59254e-06	10.4744	0.854205	0.435461	-0.418744	10	94298473	F	II	IDE	Body	opensea
cg26707646	0.657725	0.221071	6.90113	5.08774e-09	1.59254e-06	10.4738	0.174915	0.832639	0.657725	2	175464253	F	II	WIPF1	5'UTR	opensea
cg13000410	0.386441	0.148125	6.9011	5.08828e-09	1.59254e-06	10.4737	0.121006	0.507447	0.386441	2	234257783	R	II		IGR	opensea
cg25140347	0.692942	0.263466	6.90069	5.09623e-09	1.59427e-06	10.4722	0.214838	0.90778	0.692942	5	149303401	R	II	PDE6A	Body	opensea
cg27485075	0.576773	0.26298	6.90058	5.09824e-09	1.59427e-06	10.4718	0.222505	0.799278	0.576773	2	47054963	R	II	LOC100134259	TSS200	opensea
cg18517534	0.460488	0.195659	6.90033	5.10314e-09	1.59511e-06	10.4709	0.163344	0.623831	0.460488	10	32939238	F	II	CCDC7	Body	opensea
cg05273620	-0.357728	0.805987	-6.90006	5.10828e-09	1.59553e-06	10.4699	0.831091	0.473363	-0.357728	20	62651290	R	II	PRPF6	Body	opensea
cg07139547	0.293564	0.0994417	6.90003	5.1089e-09	1.59553e-06	10.4698	0.0788407	0.372405	0.293564	6	38540063	F	II	BTBD9	Body	opensea
cg08314123	-0.222913	0.921719	-6.89984	5.11264e-09	1.596e-06	10.4691	0.937362	0.714448	-0.222913	9	84154299	F	II		IGR	opensea
cg25090616	0.48678	0.22654	6.89943	5.12064e-09	1.59781e-06	10.4676	0.19238	0.679161	0.48678	3	55686218	F	II	ERC2	3'UTR	opensea
cg06192618	0.306177	0.162019	6.89921	5.12486e-09	1.59843e-06	10.4668	0.140533	0.44671	0.306177	2	128432010	R	II	LIMS2	Body	shore
cg14861383	-0.422135	0.878482	-6.89815	5.1455e-09	1.60278e-06	10.4629	0.908105	0.48597	-0.422135	3	150458606	R	II		IGR	opensea
cg11521434	-0.351441	0.776739	-6.89751	5.15803e-09	1.60599e-06	10.4605	0.801401	0.449961	-0.351441	1	38227381	F	I	EPHA10	Body	island
cg24530147	-0.221859	0.879004	-6.89699	5.16833e-09	1.6078e-06	10.4586	0.894573	0.672715	-0.221859	3	138763894	R	I	PRR23C	TSS200	island
cg25950625	-0.627262	0.685671	-6.89661	5.17573e-09	1.60941e-06	10.4572	0.729689	0.102428	-0.627262	5	41510116	F	I	PLCXD3	Body	island
cg03989598	0.37178	0.097937	6.89514	5.20475e-09	1.61773e-06	10.4518	0.0718472	0.443627	0.37178	20	57698490	R	II		IGR	opensea
cg17247713	0.589584	0.232046	6.89445	5.21845e-09	1.62129e-06	10.4492	0.190672	0.780256	0.589584	20	47514319	R	II		IGR	opensea
cg23454061	0.366108	0.17345	6.89369	5.23353e-09	1.62527e-06	10.4464	0.147758	0.513867	0.366108	7	99709599	R	II	TAF6	Body	opensea
cg22340508	-0.509271	0.735072	-6.89353	5.23676e-09	1.62557e-06	10.4458	0.770811	0.261539	-0.509271	19	22891978	F	I		IGR	island
cg04938773	0.60032	0.210073	6.89276	5.25194e-09	1.62818e-06	10.443	0.167945	0.768265	0.60032	15	68663646	R	II	ITGA11	Body	opensea
cg13734905	0.637912	0.219267	6.89253	5.2566e-09	1.62892e-06	10.4421	0.174501	0.812413	0.637912	10	90044183	F	II	RNLS	3'UTR	opensea
cg17592231	-0.478872	0.707236	-6.8922	5.26314e-09	1.63019e-06	10.4409	0.740841	0.261968	-0.478872	11	43604758	R	II		IGR	shore
cg05782457	0.540654	0.193079	6.89203	5.26664e-09	1.63019e-06	10.4403	0.155138	0.695793	0.540654	16	10983791	R	II	CIITA	Body	opensea
cg03766264	-0.380282	0.836496	-6.89186	5.27003e-09	1.63019e-06	10.4396	0.863183	0.482901	-0.380282	12	27396229	F	II	STK38L	TSS1500	shore
cg18741439	0.570814	0.226373	6.89176	5.27197e-09	1.63019e-06	10.4393	0.186316	0.75713	0.570814	8	19310134	R	II	CSGALNACT1	Body	opensea
cg14335417	-0.325414	0.853283	-6.89176	5.27201e-09	1.63019e-06	10.4393	0.876119	0.550706	-0.325414	14	23393478	R	II	PRMT5	ExonBnd	opensea
cg22008851	-0.473491	0.635127	-6.8913	5.28124e-09	1.6317e-06	10.4376	0.668355	0.194863	-0.473491	6	161100574	R	II		IGR	shore
cg01036371	-0.501659	0.804222	-6.89118	5.2837e-09	1.6317e-06	10.4371	0.839426	0.337768	-0.501659	9	97629727	R	II	C9orf3	Body	opensea
cg11958949	0.365034	0.14777	6.89087	5.28994e-09	1.63222e-06	10.436	0.122154	0.487188	0.365034	6	151701920	R	II	ZBTB2	5'UTR	opensea
cg06637193	0.593115	0.203969	6.89061	5.29504e-09	1.63273e-06	10.435	0.162347	0.755462	0.593115	11	20101874	R	II	NAV2	Body	opensea
cg16602850	0.271689	0.125568	6.89056	5.29615e-09	1.63273e-06	10.4348	0.106502	0.378191	0.271689	5	157205259	R	II		IGR	opensea
cg01484574	0.416465	0.169797	6.88978	5.31172e-09	1.63683e-06	10.432	0.140571	0.557036	0.416465	12	28242491	F	II		IGR	opensea
cg16583552	-0.302782	0.822359	-6.88941	5.31919e-09	1.63843e-06	10.4306	0.843607	0.540825	-0.302782	5	140553150	R	I	PCDHB7	1stExon	shore
cg10902549	0.277084	0.101192	6.8884	5.33977e-09	1.64196e-06	10.4269	0.081748	0.358831	0.277084	10	135202522	F	II	PAOX	Body	shore
cg00610991	0.281948	0.0998489	6.88759	5.35613e-09	1.64629e-06	10.4239	0.080063	0.362011	0.281948	2	40677600	R	II	SLC8A1	5'UTR	shore
cg19881433	0.298689	0.134344	6.88727	5.36269e-09	1.64671e-06	10.4227	0.113383	0.412072	0.298689	7	24922755	F	II	OSBPL3	Body	opensea
cg25157001	0.639553	0.274471	6.88719	5.36437e-09	1.64671e-06	10.4224	0.22959	0.869143	0.639553	12	58241890	F	II	CTDSP2	TSS1500	shore
cg11331056	0.405885	0.160316	6.88665	5.37538e-09	1.64938e-06	10.4204	0.131833	0.537718	0.405885	17	27439848	F	II	MYO18A	Body	opensea
cg09444379	-0.326149	0.845114	-6.88551	5.39874e-09	1.65542e-06	10.4162	0.868001	0.541853	-0.326149	3	101503735	F	II	NXPE3	5'UTR	opensea
cg07814296	0.581466	0.286923	6.88546	5.39965e-09	1.65542e-06	10.416	0.246119	0.827584	0.581466	9	129929050	F	II	RALGPS1	Body	opensea
cg12192724	-0.357799	0.856349	-6.88511	5.40684e-09	1.65692e-06	10.4148	0.881457	0.523658	-0.357799	18	2002657	F	II		IGR	opensea
cg15486609	0.571504	0.214393	6.88449	5.4197e-09	1.66015e-06	10.4124	0.174288	0.745792	0.571504	2	106349780	F	II		IGR	opensea
cg19128969	0.492544	0.204571	6.88404	5.42897e-09	1.66228e-06	10.4108	0.170007	0.662551	0.492544	1	204673553	F	II		IGR	opensea
cg08703857	0.572769	0.244761	6.88382	5.43352e-09	1.66278e-06	10.41	0.204567	0.777336	0.572769	7	2653651	F	I	IQCE	3'UTR	opensea
cg14782541	-0.399075	0.867659	-6.88373	5.43523e-09	1.66278e-06	10.4097	0.895664	0.496589	-0.399075	7	24826028	R	II		IGR	opensea
cg10571406	0.466686	0.19277	6.88354	5.43916e-09	1.66328e-06	10.409	0.16002	0.626706	0.466686	16	28943226	F	II	CD19	TSS200	opensea
cg21556598	-0.404484	0.845131	-6.88304	5.44964e-09	1.66513e-06	10.4071	0.873516	0.469031	-0.404484	5	149702925	R	II		IGR	opensea
cg02650080	0.605977	0.25393	6.88095	5.49289e-09	1.67685e-06	10.3994	0.211405	0.817382	0.605977	3	194801513	R	II	C3orf21	Body	opensea
cg17569842	0.247044	0.0963167	6.88065	5.49925e-09	1.67809e-06	10.3983	0.0789803	0.326024	0.247044	4	3371566	R	II	RGS12	Body	shelf
cg23324787	0.579674	0.184871	6.88018	5.50911e-09	1.68038e-06	10.3966	0.144192	0.723866	0.579674	11	36619694	F	II	C11orf74	5'UTR	opensea
cg25115537	0.482803	0.215899	6.88	5.51294e-09	1.68084e-06	10.3959	0.182018	0.664821	0.482803	8	123801352	R	I	ZHX2	5'UTR	opensea
cg17533118	0.57265	0.172763	6.87975	5.51799e-09	1.68166e-06	10.395	0.132577	0.705227	0.57265	2	204664739	F	II		IGR	opensea
cg25840237	-0.578286	0.641789	-6.87948	5.52373e-09	1.68207e-06	10.394	0.68237	0.104084	-0.578286	15	29967593	F	I		IGR	island
[truncated: 35,544 more rows]

## Sheet: Table S2 Gene DMCs frequencies
Gene	Frecuency	Biotype
MAD1L1	72	protein_coding
RPTOR	55	protein_coding
PCDHGA4	41	protein_coding
TBCD	40	protein_coding
PTPRN2	38	protein_coding
ZIC4	32	protein_coding
SEPT9	31	Unclassified
TRAPPC9	30	protein_coding
PRDM16	28	protein_coding
BRUNOL4	27	Unclassified
DPP6	27	protein_coding
GALR1	27	protein_coding
PRKCE	27	protein_coding
ADARB2	26	protein_coding
HDAC4	26	protein_coding
NKX6-2	25	protein_coding
TBX5	25	protein_coding
ZMIZ1	25	protein_coding
ARHGEF10	24	protein_coding
LHX8	24	protein_coding
PITX2	24	protein_coding
RPS6KA2	24	protein_coding
ZIC1	24	protein_coding
DIP2C	23	protein_coding
ESRRG	23	protein_coding
FOXP1	23	protein_coding
MAGI2	23	protein_coding
PDE4D	23	protein_coding
XYLT1	23	protein_coding
CD81	22	protein_coding
CTNNA2	22	protein_coding
EBF1	22	protein_coding
MSI2	22	protein_coding
NR2F2	22	protein_coding
PAX3	22	protein_coding
KIAA1949	21	Unclassified
NEFM	21	protein_coding
SH3RF3	21	protein_coding
SNX29	21	protein_coding
ARHGEF7	20	protein_coding
DDR1	20	protein_coding
FAM84A	20	Unclassified
FGF12	20	protein_coding
GALNT2	20	protein_coding
IQSEC1	20	protein_coding
A2BP1	19	Unclassified
FOXG1	19	protein_coding
ISL1	19	protein_coding
NRXN1	19	protein_coding
SNAP91	19	protein_coding
VAX1	19	protein_coding
BNC1	18	protein_coding
CDH8	18	protein_coding
COL23A1	18	protein_coding
DPP10	18	protein_coding
GULP1	18	protein_coding
KCNIP4	18	protein_coding
LDLRAD4	18	protein_coding
NCOR2	18	protein_coding
NFATC1	18	protein_coding
NXPH1	18	protein_coding
RGS12	18	protein_coding
SH3PXD2A	18	protein_coding
SIM1	18	protein_coding
SLIT3	18	protein_coding
ZNF423	18	protein_coding
ADCYAP1	17	protein_coding
CA10	17	protein_coding
CORO2B	17	protein_coding
CTNND2	17	protein_coding
EPHA5	17	protein_coding
ETS1	17	protein_coding
FEZF1	17	protein_coding
GAS7	17	protein_coding
GNAS	17	protein_coding
GRIK2	17	protein_coding
IRX4	17	protein_coding
MACROD2	17	protein_coding
MAGI1	17	protein_coding
UBASH3B	17	protein_coding
AUTS2	16	protein_coding
C10orf11	16	Unclassified
INPP5A	16	protein_coding
KCNN2	16	protein_coding
LHPP	16	protein_coding
LMO3	16	protein_coding
NKX2-1	16	protein_coding
PAX9	16	protein_coding
PCSK2	16	protein_coding
PRKAG2	16	protein_coding
PTPRJ	16	protein_coding
SHANK2	16	protein_coding
SORCS3	16	protein_coding
SOX1	16	protein_coding
THRB	16	protein_coding
TTC7A	16	protein_coding
ZNRF1	16	protein_coding
ABR	15	protein_coding
ADAMTS9	15	protein_coding
AGBL4	15	protein_coding
ANK1	15	protein_coding
ARHGAP26	15	protein_coding
BLK	15	protein_coding
CAMTA1	15	protein_coding
CHST11	15	protein_coding
CMIP	15	protein_coding
ELAVL2	15	protein_coding
GRIA4	15	protein_coding
GRID2	15	protein_coding
GRM7	15	protein_coding
HIVEP3	15	protein_coding
IRF2	15	protein_coding
KCNA4	15	protein_coding
LMX1A	15	protein_coding
MEF2C	15	protein_coding
MSC	15	protein_coding
NRG1	15	protein_coding
PHYHIPL	15	protein_coding
ROBO1	15	protein_coding
SALL3	15	protein_coding
TNXB	15	protein_coding
ADRA1A	14	protein_coding
BDNF	14	protein_coding
DCC	14	protein_coding
DLX6AS	14	Unclassified
EBF2	14	protein_coding
FGF14	14	protein_coding
GALNT13	14	protein_coding
GNG7	14	protein_coding
GRM1	14	protein_coding
MAL2	14	protein_coding
MPPED2	14	protein_coding
NRXN2	14	protein_coding
PDE4B	14	protein_coding
PPFIA2	14	protein_coding
PREX1	14	protein_coding
PRKCA	14	protein_coding
RAD51B	14	protein_coding
RYR2	14	protein_coding
S100A13	14	protein_coding
SFTA3	14	protein_coding
SFTA3	14	lncRNA
SH2D4B	14	protein_coding
SLC30A10	14	protein_coding
SVIL	14	protein_coding
TFAP2A	14	protein_coding
UBAC2	14	protein_coding
ZSCAN1	14	protein_coding
ADAM12	13	protein_coding
ADGRD1	13	protein_coding
BMP7	13	protein_coding
C14orf23	13	Unclassified
CACNA1C	13	protein_coding
CADPS2	13	protein_coding
CDH23	13	protein_coding
CHRM2	13	protein_coding
CNTNAP2	13	protein_coding
DENND3	13	protein_coding
FAM38B	13	Unclassified
FLRT2	13	protein_coding
FMN2	13	protein_coding
FOXN3	13	protein_coding
GFOD1	13	protein_coding
GMDS	13	protein_coding
HS6ST3	13	protein_coding
LOC100128811	13	Unclassified
LTA	13	protein_coding
MARCH1	13	Unclassified
MARCH11	13	Unclassified
MBP	13	protein_coding
MPRIP	13	protein_coding
NAV2	13	protein_coding
NKX2-6	13	protein_coding
NOL4	13	protein_coding
PAX5	13	protein_coding
PCDHA6	13	protein_coding
PCDHA7	13	protein_coding
PCDHGA2	13	protein_coding
PDZRN3	13	protein_coding
PPARG	13	protein_coding
PTF1A	13	protein_coding
RAB32	13	protein_coding
RALYL	13	protein_coding
RAP1GAP2	13	protein_coding
RASA3	13	protein_coding
RGS7BP	13	protein_coding
RNF39	13	protein_coding
SLC6A15	13	protein_coding
SOX2OT	13	Unclassified
TBX15	13	protein_coding
TLL1	13	protein_coding
TLX3	13	protein_coding
ZC3H12D	13	protein_coding
ZCCHC7	13	protein_coding
ACOX3	12	protein_coding
AGAP1	12	protein_coding
ANKRD11	12	protein_coding
BAHCC1	12	protein_coding
BCL11B	12	protein_coding
BRF1	12	protein_coding
C10orf53	12	protein_coding
C18orf1	12	Unclassified
C1QL2	12	protein_coding
CHST8	12	protein_coding
CIDEA	12	protein_coding
CNTNAP5	12	protein_coding
CPEB1	12	protein_coding
CRYL1	12	protein_coding
CTTNBP2	12	protein_coding
DBX2	12	protein_coding
DOCK1	12	protein_coding
FAM155A	12	Unclassified
FAM53B	12	protein_coding
FBLN7	12	protein_coding
FNDC3B	12	protein_coding
GPR133	12	Unclassified
GRIA2	12	protein_coding
JARID2	12	protein_coding
LPAR5	12	protein_coding
LRAT	12	protein_coding
MGAT5	12	protein_coding
MTMR7	12	protein_coding
MTSS1	12	protein_coding
OPCML	12	protein_coding
PDE9A	12	protein_coding
POU4F2	12	protein_coding
PTPRE	12	protein_coding
RAX	12	protein_coding
RIPPLY2	12	protein_coding
RUNX1	12	protein_coding
RUNX1T1	12	protein_coding
SOX9	12	protein_coding
ST6GAL2	12	protein_coding
TBC1D22A	12	protein_coding
TJP1	12	protein_coding
VPS13D	12	protein_coding
VSTM2A	12	protein_coding
ZFP42	12	protein_coding
ZNF608	12	protein_coding
AFF1	11	protein_coding
ASAP1	11	protein_coding
ASCL1	11	protein_coding
C3orf14	11	Unclassified
CACNG8	11	protein_coding
CBLN1	11	protein_coding
CDK14	11	protein_coding
CSGALNACT1	11	protein_coding
CTIF	11	protein_coding
CUX1	11	protein_coding
CYP7B1	11	protein_coding
CYTH1	11	protein_coding
DDAH1	11	protein_coding
EFCAB1	11	Unclassified
FAM123C	11	Unclassified
GABRG3	11	protein_coding
GRID1	11	protein_coding
GRIK3	11	protein_coding
HOXC4	11	protein_coding
HS3ST2	11	protein_coding
IRX6	11	protein_coding
ITPR1	11	protein_coding
KCNV1	11	protein_coding
KDM2B	11	protein_coding
LARGE	11	Unclassified
LRIG3	11	protein_coding
LRP5	11	protein_coding
LRRN1	11	protein_coding
LVRN	11	protein_coding
LYPD6	11	protein_coding
MAML3	11	protein_coding
MIPOL1	11	protein_coding
NRM	11	protein_coding
OTX2	11	protein_coding
PCDHA2	11	protein_coding
PENK	11	protein_coding
PEX5L	11	protein_coding
PHF21B	11	protein_coding
PON3	11	protein_coding
POU2AF1	11	protein_coding
PRDM13	11	protein_coding
PREX2	11	protein_coding
RBFOX1	11	protein_coding
RHOH	11	protein_coding
RNF212	11	protein_coding
RSPO2	11	protein_coding
RXFP3	11	protein_coding
SLC6A1	11	protein_coding
SNRPN	11	protein_coding
SORBS2	11	protein_coding
SORL1	11	protein_coding
SPATA13	11	protein_coding
SPATA13	11	lncRNA
SPATA18	11	protein_coding
SPHKAP	11	protein_coding
STK24	11	protein_coding
TMEM229A	11	protein_coding
TMTC1	11	protein_coding
TRIM39	11	protein_coding
TRPC6	11	protein_coding
TRPM2	11	protein_coding
UNC5D	11	protein_coding
VAV2	11	protein_coding
VGLL4	11	protein_coding
WNT2	11	protein_coding
ZNF710	11	protein_coding
ADPRHL1	10	protein_coding
AHRR	10	protein_coding
AKAP13	10	protein_coding
ALLC	10	protein_coding
ATOH1	10	protein_coding
AURKC	10	protein_coding
AVPR1A	10	protein_coding
BLNK	10	protein_coding
BOLL	10	protein_coding
C7orf50	10	protein_coding
CACNA1E	10	protein_coding
CACNA2D4	10	protein_coding
CADM1	10	protein_coding
CBFA2T3	10	protein_coding
CCDC26	10	lncRNA
CCDC88C	10	protein_coding
CCKBR	10	protein_coding
CD19	10	protein_coding
CDH13	10	protein_coding
CDH22	10	protein_coding
CDH4	10	protein_coding
CDYL	10	protein_coding
CELSR1	10	protein_coding
CLVS2	10	protein_coding
CWH43	10	protein_coding
DENND1A	10	protein_coding
DGKD	10	protein_coding
DNAJC6	10	protein_coding
ERC2	10	protein_coding
FAM78B	10	protein_coding
FBXO39	10	protein_coding
FHL2	10	protein_coding
GNAL	10	protein_coding
GPC6	10	protein_coding
GRIK1	10	protein_coding
HK1	10	protein_coding
HOOK1	10	protein_coding
HOXD1	10	protein_coding
HOXD11	10	protein_coding
IGSF21	10	protein_coding
IQCE	10	protein_coding
IRX2	10	protein_coding
KALRN	10	protein_coding
KCNB2	10	protein_coding
KCNH7	10	protein_coding
KCNQ1	10	protein_coding
KDR	10	protein_coding
KITLG	10	protein_coding
LRRC4C	10	protein_coding
MAML2	10	protein_coding
MATN4	10	protein_coding
MCF2L	10	protein_coding
MEG9	10	lncRNA
MGLL	10	protein_coding
MSX2	10	protein_coding
MTNR1A	10	protein_coding
MYH9	10	protein_coding
MYOM2	10	protein_coding
NEK6	10	protein_coding
NFIB	10	protein_coding
NGF	10	protein_coding
NLGN1	10	protein_coding
NRXN3	10	protein_coding
NTM	10	protein_coding
OPRM1	10	protein_coding
PAK7	10	Unclassified
PARVA	10	protein_coding
PCDHAC2	10	protein_coding
PLXNB2	10	protein_coding
PRDM10	10	protein_coding
PRLHR	10	protein_coding
PXDN	10	protein_coding
RAPGEF1	10	protein_coding
RGS7	10	protein_coding
RIC3	10	protein_coding
SFRP1	10	protein_coding
SH3BP2	10	protein_coding
SH3GL2	10	protein_coding
SKI	10	protein_coding
SLC35F3	10	protein_coding
SLC37A1	10	protein_coding
SLC6A11	10	protein_coding
SLC6A5	10	protein_coding
SLCO3A1	10	protein_coding
SORCS1	10	protein_coding
SOX14	10	protein_coding
SPTBN4	10	protein_coding
STEAP2	10	protein_coding
STIM1	10	protein_coding
SYT9	10	protein_coding
T	10	Unclassified
TACSTD2	10	protein_coding
TFAP2B	10	protein_coding
TG	10	protein_coding
TMEM108	10	protein_coding
TMEM171	10	protein_coding
TMEM26	10	protein_coding
TRPC4	10	protein_coding
USH1C	10	protein_coding
UXS1	10	protein_coding
WNT5A	10	protein_coding
WWC1	10	protein_coding
ZBTB16	10	protein_coding
ZNF578	10	protein_coding
ACCN1	9	Unclassified
ACY3	9	protein_coding
ADAMTS19	9	protein_coding
ADAMTS5	9	protein_coding
ALX1	9	protein_coding
APBA2	9	protein_coding
APCDD1L	9	protein_coding
ASB10	9	protein_coding
ASCL2	9	protein_coding
ASPG	9	protein_coding
CACNA1A	9	protein_coding
CCK	9	protein_coding
CD247	9	protein_coding
CDC42BPB	9	protein_coding
CELF4	9	protein_coding
COL11A2	9	protein_coding
COL13A1	9	protein_coding
DAB1	9	protein_coding
DENND2D	9	protein_coding
DNAH17	9	protein_coding
DNAH9	9	protein_coding
DTNB	9	protein_coding
ELFN2	9	protein_coding
ELFN2	9	lncRNA
EPHA6	9	protein_coding
ETV6	9	protein_coding
EXT1	9	protein_coding
FAM163A	9	protein_coding
FAM184B	9	protein_coding
FAM189A1	9	Unclassified
FAM49A	9	Unclassified
FBXO17	9	protein_coding
FOXI2	9	protein_coding
GHSR	9	protein_coding
GLRB	9	protein_coding
GOLSYN	9	Unclassified
GPR37	9	protein_coding
GPR78	9	protein_coding
GRP	9	protein_coding
HAND2	9	protein_coding
HCN1	9	protein_coding
IGSF9B	9	protein_coding
ITPKB	9	protein_coding
KCNC3	9	protein_coding
KCNH5	9	protein_coding
KCNT1	9	protein_coding
KDM4B	9	protein_coding
KIAA0319L	9	protein_coding
KLHL1	9	protein_coding
LCK	9	protein_coding
LIMS2	9	protein_coding
LINC00426	9	lncRNA
LOC283392	9	Unclassified
LRRFIP1	9	protein_coding
LTBP1	9	protein_coding
LY86	9	protein_coding
LYPD1	9	protein_coding
MACF1	9	protein_coding
MAN1C1	9	protein_coding
MAPK4	9	protein_coding
MAPK4	9	lncRNA
MEOX2	9	protein_coding
MFSD7	9	Unclassified
MIR124-2	9	miRNA
MIR663	9	Unclassified
MUC4	9	protein_coding
MUC4	9	unprocessed_pseudogene
MYH14	9	protein_coding
MYO5B	9	protein_coding
MYT1L	9	protein_coding
NOVA2	9	protein_coding
ODZ4	9	Unclassified
PACSIN2	9	protein_coding
PARK2	9	Unclassified
PAX1	9	protein_coding
PDE10A	9	protein_coding
PDE1C	9	protein_coding
PEMT	9	protein_coding
PPAPDC1A	9	Unclassified
PRKCZ	9	protein_coding
PRRX1	9	protein_coding
PTPN3	9	protein_coding
PTPRN	9	protein_coding
RAB31	9	protein_coding
RELN	9	protein_coding
RGL1	9	protein_coding
RIMS1	9	protein_coding
RIN3	9	protein_coding
RORA	9	protein_coding
SFSWAP	9	protein_coding
SIK3	9	protein_coding
SIX6	9	protein_coding
SLC12A5	9	protein_coding
SLC15A4	9	protein_coding
SLC18A3	9	protein_coding
SLC6A2	9	protein_coding
SLC8A1	9	protein_coding
SMURF1	9	protein_coding
SPIDR	9	protein_coding
SRRM4	9	protein_coding
SSTR1	9	protein_coding
ST5	9	Unclassified
SULT4A1	9	protein_coding
SYN3	9	protein_coding
TBC1D14	9	protein_coding
TBX3	9	protein_coding
TDRD5	9	protein_coding
TMCO3	9	protein_coding
TOX3	9	protein_coding
TRIO	9	protein_coding
TSSC1	9	Unclassified
USP44	9	protein_coding
VGLL2	9	protein_coding
WT1	9	protein_coding
WWOX	9	protein_coding
ZHX2	9	protein_coding
ABCC1	8	protein_coding
ADAMTS18	8	protein_coding
AGTR1	8	protein_coding
ALK	8	protein_coding
AP2A2	8	protein_coding
APP	8	protein_coding
ARHGAP22	8	protein_coding
ARID1B	8	protein_coding
BCL2	8	protein_coding
BICC1	8	protein_coding
CACNA1B	8	protein_coding
CASC15	8	lncRNA
CBLN4	8	protein_coding
CDKAL1	8	protein_coding
CFTR	8	protein_coding
CHODL	8	protein_coding
CHST9	8	protein_coding
CHSY1	8	protein_coding
CMTM7	8	protein_coding
CNTN1	8	protein_coding
COL22A1	8	protein_coding
CSMD1	8	protein_coding
CYP1B1	8	protein_coding
CYP24A1	8	protein_coding
DKK2	8	protein_coding
DLX5	8	protein_coding
DNM2	8	protein_coding
DNTT	8	protein_coding
DOK6	8	protein_coding
DPYS	8	protein_coding
EDIL3	8	protein_coding
EGFR	8	protein_coding
EPB41L3	8	protein_coding
ERBB4	8	protein_coding
ERG	8	protein_coding
FAM107B	8	protein_coding
FAM129C	8	Unclassified
FAM150A	8	Unclassified
FAM181B	8	protein_coding
FAM19A4	8	Unclassified
FBXL7	8	protein_coding
FGD4	8	protein_coding
FGGY	8	protein_coding
FHIT	8	protein_coding
FMNL2	8	protein_coding
FOXA2	8	protein_coding
FOXQ1	8	protein_coding
FTO	8	protein_coding
GDNF	8	protein_coding
GJD2	8	protein_coding
GNA12	8	protein_coding
GPR158	8	protein_coding
HOXD4	8	protein_coding
HTR1B	8	protein_coding
INSR	8	protein_coding
KCNJ6	8	protein_coding
KCNK2	8	protein_coding
KCNN3	8	protein_coding
KCNS2	8	protein_coding
KIAA1024	8	Unclassified
KIRREL3	8	protein_coding
LCN8	8	protein_coding
LHFPL4	8	protein_coding
LINC00299	8	lncRNA
LINC00598	8	lncRNA
LOC100129461	8	Unclassified
LOC101927142	8	Unclassified
LOC105376360	8	Unclassified
LOC642597	8	Unclassified
MAEA	8	protein_coding
MEF2D	8	protein_coding
MGMT	8	protein_coding
MIPEP	8	protein_coding
MOV10L1	8	protein_coding
NALCN	8	protein_coding
NEFL	8	protein_coding
NKX2-8	8	protein_coding
NMNAT2	8	protein_coding
NMNAT3	8	protein_coding
NOD1	8	protein_coding
NXPH2	8	protein_coding
OGDHL	8	protein_coding
OLFM1	8	protein_coding
OSBPL5	8	protein_coding
P2RX2	8	protein_coding
PALM2	8	Unclassified
PBX1	8	protein_coding
PCDH8	8	protein_coding
PCDHA1	8	protein_coding
PCDHB3	8	protein_coding
PDE2A	8	protein_coding
PDE4DIP	8	protein_coding
PDZRN4	8	protein_coding
PHACTR1	8	protein_coding
PIP4K2A	8	protein_coding
POU4F3	8	protein_coding
PPP2R5C	8	protein_coding
PRDM5	8	protein_coding
PRKCH	8	protein_coding
QRFPR	8	protein_coding
RAG1	8	protein_coding
RANBP17	8	protein_coding
RFX6	8	protein_coding
RGS6	8	protein_coding
RIN2	8	protein_coding
RNF180	8	protein_coding
RPH3AL	8	protein_coding
RTN1	8	protein_coding
RXRA	8	protein_coding
SARDH	8	protein_coding
SERINC5	8	protein_coding
SGPP2	8	protein_coding
SHISA6	8	protein_coding
SIPA1L3	8	protein_coding
SLC22A3	8	protein_coding
SLC35F1	8	protein_coding
SLC7A14	8	protein_coding
SLITRK1	8	protein_coding
SNTG1	8	protein_coding
SORCS2	8	protein_coding
SPTBN5	8	protein_coding
SRD5A2	8	protein_coding
STAG3	8	protein_coding
SYNPO2L	8	protein_coding
SYT10	8	protein_coding
SYT6	8	protein_coding
TMEM132D	8	protein_coding
TNFAIP8	8	protein_coding
TNRC6B	8	protein_coding
TNS3	8	protein_coding
TP73	8	protein_coding
TRABD	8	protein_coding
TRIM26	8	protein_coding
TTC7B	8	protein_coding
UMODL1	8	protein_coding
VSNL1	8	protein_coding
WDR17	8	protein_coding
WDR72	8	protein_coding
XKR6	8	protein_coding
ZFR2	8	protein_coding
ZNF385A	8	protein_coding
ZNF454	8	protein_coding
ZNF560	8	protein_coding
A2M	7	protein_coding
AAK1	7	protein_coding
ABTB2	7	protein_coding
ACTN2	7	protein_coding
ADAM32	7	protein_coding
ADCY1	7	protein_coding
ADCY8	7	protein_coding
ADCY9	7	protein_coding
AK5	7	protein_coding
AKAP2	7	Unclassified
AKT3	7	protein_coding
ALPL	7	protein_coding
ANK3	7	protein_coding
APBB2	7	protein_coding
ARHGAP15	7	protein_coding
ARHGEF26	7	protein_coding
ARHGEF3	7	protein_coding
ASAP2	7	protein_coding
ASTN2	7	protein_coding
ATP10A	7	protein_coding
B3GNTL1	7	protein_coding
BACH2	7	protein_coding
BANK1	7	protein_coding
BANP	7	protein_coding
BSX	7	protein_coding
C11orf87	7	protein_coding
C1orf87	7	protein_coding
C1orf94	7	protein_coding
C6orf25	7	Unclassified
C8orf34	7	protein_coding
CACNA2D3	7	protein_coding
CAPZB	7	protein_coding
CARS2	7	protein_coding
CCBE1	7	protein_coding
CCDC12	7	protein_coding
CCDC149	7	protein_coding
CD9	7	protein_coding
CDA	7	protein_coding
CDH1	7	protein_coding
CDH6	7	protein_coding
CDK6	7	protein_coding
CELF2	7	protein_coding
CELSR3	7	protein_coding
CHL1	7	protein_coding
CLMN	7	protein_coding
CNNM1	7	protein_coding
CNTN4	7	protein_coding
CPNE5	7	protein_coding
CREB3L2	7	protein_coding
CTNNBL1	7	protein_coding
CXCL6	7	protein_coding
DLG2	7	protein_coding
DNAJC1	7	protein_coding
DOK3	7	protein_coding
DPYSL2	7	protein_coding
DPYSL4	7	protein_coding
DRD2	7	protein_coding
DST	7	protein_coding
EDNRA	7	protein_coding
F10	7	protein_coding
FADS3	7	protein_coding
FAM159B	7	Unclassified
FAM65B	7	Unclassified
FAM65C	7	Unclassified
FARP1	7	protein_coding
FBXW7	7	protein_coding
FCER2	7	protein_coding
FREM2	7	protein_coding
FUT4	7	protein_coding
FUT9	7	protein_coding
FYN	7	protein_coding
GABRA2	7	protein_coding
GBX2	7	protein_coding
GCM2	7	protein_coding
GJA4	7	protein_coding
GNAQ	7	protein_coding
GPM6A	7	protein_coding
GPR6	7	protein_coding
HIPK2	7	protein_coding
HMCN1	7	protein_coding
HMGCLL1	7	protein_coding
HMHB1	7	protein_coding
HOXC13	7	protein_coding
HOXD3	7	protein_coding
HTR1E	7	protein_coding
INPP5F	7	protein_coding
IQGAP2	7	protein_coding
KCNC2	7	protein_coding
KCNJ3	7	protein_coding
KCNT2	7	protein_coding
KIAA0513	7	protein_coding
KIAA0556	7	Unclassified
KIAA1755	7	protein_coding
KLF12	7	protein_coding
KLHL30	7	protein_coding
KSR2	7	protein_coding
LAMA1	7	protein_coding
LASS3	7	Unclassified
LCN6	7	protein_coding
LEP	7	protein_coding
LHFPL3	7	protein_coding
LIMS1	7	protein_coding
LIN7A	7	protein_coding
LOC100129637	7	Unclassified
LOC254559	7	Unclassified
LPP	7	protein_coding
LPPR1	7	Unclassified
LRIG1	7	protein_coding
LRRC49	7	protein_coding
LRRK1	7	protein_coding
LSAMP	7	protein_coding
LY6G5C	7	protein_coding
MARVELD3	7	protein_coding
MCHR2	7	protein_coding
MED13L	7	protein_coding
MEGF6	7	protein_coding
MFHAS1	7	protein_coding
MGRN1	7	protein_coding
MOB3B	7	protein_coding
MOCS1	7	protein_coding
MTHFD1L	7	protein_coding
MTNR1B	7	protein_coding
NCAM1	7	protein_coding
NCK2	7	protein_coding
NCRNA00114	7	Unclassified
NELL1	7	protein_coding
NKAPL	7	protein_coding
NPHP4	7	protein_coding
NPNT	7	protein_coding
NPY5R	7	protein_coding
NSMCE1	7	protein_coding
PAOX	7	protein_coding
PARD3B	7	protein_coding
PARP1	7	protein_coding
PCBP1-AS1	7	lncRNA
PCDH7	7	protein_coding
PCSK6	7	protein_coding
PDPN	7	protein_coding
PHOX2B	7	protein_coding
PIGL	7	protein_coding
PIK3C2B	7	protein_coding
PKIG	7	protein_coding
PKNOX2	7	protein_coding
PLCG2	7	protein_coding
PLEK2	7	protein_coding
PPM1F	7	protein_coding
PPP1R37	7	protein_coding
PRKAR1B	7	protein_coding
PRSS12	7	protein_coding
PTCHD2	7	Unclassified
PTGFR	7	protein_coding
PTPRZ1	7	protein_coding
PVT1	7	lncRNA
RCSD1	7	protein_coding
RERE	7	protein_coding
RNF144A	7	protein_coding
RTBDN	7	protein_coding
RTN4RL1	7	protein_coding
SAMD4A	7	protein_coding
SCGN	7	protein_coding
SDK2	7	protein_coding
SEMA3C	7	protein_coding
SGMS1	7	protein_coding
SHB	7	protein_coding
SLC16A3	7	protein_coding
SLC22A11	7	protein_coding
SLC23A2	7	protein_coding
SLC24A3	7	protein_coding
SLC2A9	7	protein_coding
SLITRK3	7	protein_coding
SMAD3	7	protein_coding
SMYD3	7	protein_coding
SNAP25	7	protein_coding
SNCAIP	7	protein_coding
SNED1	7	protein_coding
STK39	7	protein_coding
TBC1D12	7	protein_coding
TCF12	7	protein_coding
TCF4	7	protein_coding
TFAP2D	7	protein_coding
TMEM104	7	protein_coding
TRAF3IP2	7	protein_coding
TRAK1	7	protein_coding
TRIM67	7	protein_coding
TRPA1	7	protein_coding
TRPC7	7	protein_coding
TSPAN14	7	protein_coding
TSPAN9	7	protein_coding
UGGT2	7	protein_coding
UNC80	7	protein_coding
VPS53	7	protein_coding
VSX1	7	protein_coding
WBSCR17	7	Unclassified
WDR25	7	protein_coding
ZNF214	7	protein_coding
ZNF300	7	protein_coding
ZNF804A	7	protein_coding
ZSCAN18	7	protein_coding
AATK	6	protein_coding
ABCA4	6	protein_coding
ACTN1	6	protein_coding
ADAMTS2	6	protein_coding
ADAMTS20	6	protein_coding
ADAMTSL3	6	protein_coding
ADAP1	6	protein_coding
ADCY2	6	protein_coding
AFAP1	6	protein_coding
AJAP1	6	protein_coding
AMPD3	6	protein_coding
AMPH	6	protein_coding
ANKFY1	6	protein_coding
ANKRD33B	6	protein_coding
ANKS1B	6	protein_coding
AP1B1	6	protein_coding
APLP2	6	protein_coding
ATP2B2	6	protein_coding
ATP8A2	6	protein_coding
BCAS4	6	protein_coding
BIK	6	protein_coding
BOK	6	protein_coding
C12orf42	6	protein_coding
C12orf79	6	Unclassified
C17orf104	6	Unclassified
C21orf33	6	Unclassified
C21orf88	6	Unclassified
C2orf65	6	Unclassified
C9orf3	6	Unclassified
CADPS	6	protein_coding
CALCR	6	protein_coding
CAMK2A	6	protein_coding
CCDC33	6	protein_coding
CCDC37	6	Unclassified
CCDC60	6	protein_coding
CCDC67	6	Unclassified
CCDC85C	6	protein_coding
CCNJL	6	protein_coding
CD72	6	protein_coding
CDH7	6	protein_coding
CDS2	6	protein_coding
CHAT	6	protein_coding
CLDN10	6	protein_coding
COL25A1	6	protein_coding
COMP	6	protein_coding
CPLX2	6	protein_coding
CRMP1	6	protein_coding
CSMD3	6	protein_coding
CTDSPL	6	protein_coding
CTXN2	6	protein_coding
CYFIP2	6	protein_coding
CYGB	6	protein_coding
CYP1A1	6	protein_coding
DAAM1	6	protein_coding
DAB2IP	6	protein_coding
DACT2	6	protein_coding
DAPK2	6	protein_coding
DBX1	6	protein_coding
DCDC2C	6	protein_coding
DENND6B	6	protein_coding
DISC1	6	protein_coding
DMRT3	6	protein_coding
DNMT3A	6	protein_coding
DOPEY2	6	Unclassified
DPYSL3	6	protein_coding
EDN3	6	protein_coding
EFEMP1	6	protein_coding
EGFLAM	6	protein_coding
ELANE	6	protein_coding
ELAVL4	6	protein_coding
ELOVL4	6	protein_coding
EN1	6	protein_coding
EPHB2	6	protein_coding
EVX2	6	protein_coding
EYS	6	protein_coding
FAM110B	6	protein_coding
FAM163B	6	protein_coding
FAM190A	6	Unclassified
FAM83A	6	protein_coding
FARS2	6	protein_coding
FBLL1	6	protein_coding
FEZF2	6	protein_coding
FIGN	6	protein_coding
FOXK1	6	protein_coding
FOXK2	6	protein_coding
FPR2	6	protein_coding
GABRB2	6	protein_coding
GABRB3	6	protein_coding
GALNT14	6	protein_coding
GALNT9	6	protein_coding
GNAO1	6	protein_coding
GP9	6	protein_coding
GPC5	6	protein_coding
GPR149	6	protein_coding
GPR26	6	protein_coding
GRIN1	6	protein_coding
GRM3	6	protein_coding
GRM5	6	protein_coding
HDAC9	6	protein_coding
HDLBP	6	protein_coding
HRH2	6	protein_coding
HTR4	6	protein_coding
HTR5A	6	protein_coding
HTT	6	protein_coding
HYDIN	6	protein_coding
ID4	6	protein_coding
IGDCC3	6	protein_coding
IGF2BP2	6	protein_coding
IL3	6	protein_coding
ILDR2	6	protein_coding
INPP4A	6	protein_coding
IRF6	6	protein_coding
IRF8	6	protein_coding
ITSN1	6	protein_coding
KAZALD1	6	protein_coding
KAZN	6	protein_coding
KCNIP1	6	protein_coding
KCNK1	6	protein_coding
KIAA1614	6	protein_coding
KLHDC4	6	protein_coding
KY	6	protein_coding
L1TD1	6	protein_coding
LEPR	6	protein_coding
LIMD1	6	protein_coding
LINC01258	6	lncRNA
LINGO4	6	protein_coding
LIPC	6	protein_coding
LOC100192378	6	Unclassified
LOC100506457	6	Unclassified
LOC145845	6	Unclassified
LOC389458	6	Unclassified
LOC728743	6	Unclassified
LRCH1	6	protein_coding
LSM7	6	protein_coding
LYNX1	6	protein_coding
MAP3K7CL	6	protein_coding
MAST4	6	protein_coding
MCOLN3	6	protein_coding
ME1	6	protein_coding
MEGF11	6	protein_coding
MIR129-2	6	miRNA
MIR548F3	6	miRNA
MXRA7	6	protein_coding
MYO18B	6	protein_coding
MYO7B	6	protein_coding
MYOD1	6	protein_coding
NARFL	6	Unclassified
NAV1	6	protein_coding
NAV3	6	protein_coding
NECAB1	6	protein_coding
NELL2	6	protein_coding
NEUROD1	6	protein_coding
NINJ2	6	protein_coding
NKX2-3	6	protein_coding
NLRP3	6	protein_coding
NMBR	6	protein_coding
NOTCH1	6	protein_coding
NPAS2	6	protein_coding
NPTX2	6	protein_coding
NTHL1	6	protein_coding
NTN4	6	protein_coding
NTRK2	6	protein_coding
NTSR2	6	protein_coding
OSBPL3	6	protein_coding
PACS2	6	protein_coding
PAX6	6	protein_coding
PCDH20	6	protein_coding
PCDH9	6	protein_coding
PCSK1	6	protein_coding
PCSK9	6	protein_coding
PDIA5	6	protein_coding
PDZD2	6	protein_coding
PGR	6	protein_coding
PIEZO2	6	protein_coding
PIWIL1	6	protein_coding
PLCXD3	6	protein_coding
PLEKHG1	6	protein_coding
PLEKHG4B	6	protein_coding
PMEPA1	6	protein_coding
PRDM9	6	protein_coding
PRKD1	6	protein_coding
PRKG1	6	protein_coding
PRLR	6	protein_coding
PRR23C	6	protein_coding
PRR5L	6	protein_coding
PRUNE2	6	protein_coding
PTAFR	6	protein_coding
PTGS2	6	protein_coding
PTK2B	6	protein_coding
PTPRR	6	protein_coding
RAD51AP2	6	protein_coding
RASGRF1	6	protein_coding
RBPMS2	6	protein_coding
RFTN1	6	protein_coding
RFX4	6	protein_coding
RGS20	6	protein_coding
RIMS2	6	protein_coding
ROBO2	6	protein_coding
RPRM	6	protein_coding
RREB1	6	protein_coding
SBNO2	6	protein_coding
SCIN	6	protein_coding
SDK1	6	protein_coding
SEC14L1	6	protein_coding
SEPT10	6	Unclassified
SGEF	6	Unclassified
SGMS2	6	protein_coding
SH3BP5	6	protein_coding
SHANK1	6	protein_coding
SLC12A8	6	protein_coding
SLC17A6	6	protein_coding
SLC24A4	6	protein_coding
SLC25A2	6	protein_coding
SLC27A6	6	protein_coding
SLC45A1	6	protein_coding
SLC5A7	6	protein_coding
SLC5A8	6	protein_coding
SOBP	6	protein_coding
SORBS3	6	protein_coding
SOX5	6	protein_coding
SPOCK1	6	protein_coding
SPTB	6	protein_coding
SPTBN2	6	protein_coding
SSH1	6	protein_coding
SST	6	protein_coding
ST18	6	protein_coding
ST8SIA3	6	protein_coding
SV2C	6	protein_coding
SYN2	6	protein_coding
TAC1	6	protein_coding
TACR3	6	protein_coding
TBC1D16	6	protein_coding
TBC1D5	6	protein_coding
TBX18	6	protein_coding
TBX20	6	protein_coding
TCERG1L	6	protein_coding
TCF21	6	protein_coding
TCF3	6	protein_coding
TCF7	6	protein_coding
TDRD9	6	protein_coding
TEKT3	6	protein_coding
TENM2	6	protein_coding
THEM4	6	protein_coding
TMEM132C	6	protein_coding
TMEM196	6	protein_coding
TMEM72-AS1	6	lncRNA
TNFRSF1A	6	protein_coding
TRERF1	6	protein_coding
TRIM27	6	protein_coding
TTC12	6	protein_coding
TTLL10	6	protein_coding
USP10	6	protein_coding
VSTM2B	6	protein_coding
VWDE	6	protein_coding
XXYLT1	6	protein_coding
ZAK	6	Unclassified
ZFHX3	6	protein_coding
ZMAT4	6	protein_coding
ZNF229	6	protein_coding
ZNF365	6	protein_coding
ZNF536	6	protein_coding
ZNF709	6	protein_coding
ZNF835	6	protein_coding
ZP1	6	protein_coding
ACTA1	5	protein_coding
ACTC1	5	protein_coding
ADAM19	5	protein_coding
ADAMTS12	5	protein_coding
ADCY3	5	protein_coding
ADGRG1	5	protein_coding
AFF3	5	protein_coding
ALDH1A2	5	protein_coding
ALDH1L1	5	protein_coding
ALOX5AP	5	protein_coding
ALS2CL	5	protein_coding
ALS2CR11	5	Unclassified
AMBRA1	5	protein_coding
ANKRD30B	5	protein_coding
ANKRD44	5	protein_coding
ANO3	5	protein_coding
ANO4	5	protein_coding
AP3B2	5	protein_coding
APBB1IP	5	protein_coding
APCDD1	5	protein_coding
ARHGEF10L	5	protein_coding
ARHGEF16	5	protein_coding
ARRDC5	5	protein_coding
ARSJ	5	protein_coding
ATF7	5	protein_coding
AZU1	5	protein_coding
B4GALNT3	5	protein_coding
BARHL2	5	protein_coding
BBX	5	protein_coding
BCAR3	5	protein_coding
BCL11A	5	protein_coding
BCL7A	5	protein_coding
BNC2	5	protein_coding
BRD1	5	protein_coding
C10orf82	5	Unclassified
C11orf85	5	Unclassified
C14orf159	5	Unclassified
C16orf45	5	Unclassified
C1orf100	5	Unclassified
C22orf45	5	Unclassified
C2CD4B	5	protein_coding
C4orf22	5	Unclassified
C6orf174	5	Unclassified
C8orf74	5	protein_coding
C8orf85	5	Unclassified
CABIN1	5	protein_coding
CABIN1	5	lncRNA
CACNA1I	5	protein_coding
CALR	5	protein_coding
CALY	5	protein_coding
CAPN8	5	protein_coding
CARTPT	5	protein_coding
CASR	5	protein_coding
CCDC105	5	Unclassified
CCNY	5	protein_coding
CD244	5	protein_coding
CD79B	5	protein_coding
CDC42EP3	5	protein_coding
CEP68	5	protein_coding
CHD5	5	protein_coding
CHGA	5	protein_coding
CIB4	5	protein_coding
CLEC16A	5	protein_coding
CLNK	5	protein_coding
CLSTN2	5	protein_coding
CLVS1	5	protein_coding
CMTM8	5	protein_coding
COL4A2	5	protein_coding
COL4A3	5	protein_coding
CPEB4	5	protein_coding
CPNE6	5	protein_coding
CPXM2	5	protein_coding
CR1L	5	protein_coding
CRHBP	5	protein_coding
CRTAC1	5	protein_coding
CTD-2194D22.4	5	lncRNA
CTSD	5	protein_coding
CUX2	5	protein_coding
CXCL2	5	protein_coding
CXCL5	5	protein_coding
DCLK1	5	protein_coding
DLK1	5	protein_coding
DMRT2	5	protein_coding
DNAH14	5	protein_coding
DOCK10	5	protein_coding
DPH5	5	protein_coding
DSCAM	5	protein_coding
DSCAML1	5	protein_coding
DSE	5	protein_coding
DTNA	5	protein_coding
DTNBP1	5	protein_coding
DUS2	5	protein_coding
DYSF	5	protein_coding
EFS	5	protein_coding
EIF5A2	5	protein_coding
ELAVL3	5	protein_coding
ELMO1	5	protein_coding
ELTD1	5	Unclassified
ENO4	5	protein_coding
ENOSF1	5	protein_coding
EPAS1	5	protein_coding
EPHA10	5	protein_coding
ERGIC1	5	protein_coding
ERN2	5	protein_coding
FAM188B	5	Unclassified
FAM193B	5	protein_coding
FAM196A	5	Unclassified
FBRSL1	5	protein_coding
FBXL18	5	protein_coding
FBXL21	5	Unclassified
FGF10	5	protein_coding
FGFR2	5	protein_coding
FLJ32063	5	Unclassified
FOXA1	5	protein_coding
FOXB2	5	protein_coding
FOXO1	5	protein_coding
FRY	5	protein_coding
FZR1	5	protein_coding
GABRD	5	protein_coding
GATA6	5	protein_coding
GLRA1	5	protein_coding
GLYCTK	5	protein_coding
GPR126	5	Unclassified
GPR55	5	protein_coding
GRAP2	5	protein_coding
GREB1L	5	protein_coding
GRID2IP	5	protein_coding
GRM6	5	protein_coding
GSG1	5	protein_coding
GSN	5	protein_coding
GUK1	5	protein_coding
HBQ1	5	protein_coding
HHIPL1	5	protein_coding
HIF3A	5	protein_coding
HIST3H2A	5	Unclassified
HIST3H2BB	5	Unclassified
HLF	5	protein_coding
HNRNPUL1	5	protein_coding
HOXD12	5	protein_coding
HTR1A	5	protein_coding
IGF1R	5	protein_coding
IL19	5	protein_coding
IMMT	5	protein_coding
IMPA2	5	protein_coding
INTS3	5	protein_coding
IPCEF1	5	protein_coding
ITGA9	5	protein_coding
ITGAE	5	protein_coding
KANK1	5	protein_coding
KCNE1	5	protein_coding
KCNH2	5	protein_coding
KCNMA1	5	protein_coding
KIAA1217	5	protein_coding
KIF21B	5	protein_coding
KLF7	5	protein_coding
KLHDC7A	5	protein_coding
KSR1	5	protein_coding
LAPTM5	5	protein_coding
LCOR	5	protein_coding
LCP2	5	protein_coding
LGR6	5	protein_coding
LHCGR	5	protein_coding
LHX5	5	protein_coding
LIMK1	5	protein_coding
LINC00607	5	lncRNA
LINGO2	5	protein_coding
LMF1	5	protein_coding
LMNA	5	protein_coding
LMTK2	5	protein_coding
LOC100130015	5	Unclassified
LOC100270746	5	Unclassified
LOC101927156	5	Unclassified
LOC101929710	5	Unclassified
LOC101929771	5	Unclassified
LOC102724084	5	Unclassified
LOC134466	5	Unclassified
LOC338797	5	Unclassified
LOH12CR1	5	Unclassified
LPHN2	5	Unclassified
LPO	5	protein_coding
LPPR5	5	Unclassified
LRRC14B	5	protein_coding
LRRC2	5	protein_coding
LYPD5	5	protein_coding
MAP2K5	5	protein_coding
MAP3K14	5	protein_coding
MAP3K14	5	lncRNA
MAPK8IP3	5	protein_coding
MAPKBP1	5	protein_coding
MARCH3	5	Unclassified
MARVELD2	5	protein_coding
MATN2	5	protein_coding
MCF2L2	5	protein_coding
MEG3	5	lncRNA
MEGF10	5	protein_coding
MEIS1	5	protein_coding
MERTK	5	protein_coding
MGAT4A	5	protein_coding
MGC45800	5	Unclassified
MICAL2	5	protein_coding
MICAL3	5	protein_coding
MIR1204	5	miRNA
MIR496	5	miRNA
MLF1	5	protein_coding
MMEL1	5	protein_coding
MPDZ	5	protein_coding
MSX1	5	protein_coding
MX1	5	protein_coding
MYLK	5	protein_coding
MYO18A	5	protein_coding
MYO9B	5	protein_coding
MYOF	5	protein_coding
NCBP2	5	protein_coding
NCKAP5	5	protein_coding
NEBL	5	protein_coding
NEDD9	5	protein_coding
NEFH	5	protein_coding
NEIL2	5	protein_coding
NEURL1B	5	protein_coding
NFIA	5	protein_coding
NFIC	5	protein_coding
NID1	5	protein_coding
NKX1-1	5	protein_coding
NLRC4	5	protein_coding
NLRP14	5	protein_coding
NOX4	5	protein_coding
NPHS1	5	protein_coding
NPHS2	5	protein_coding
NPY2R	5	protein_coding
NR2E1	5	protein_coding
NR3C1	5	protein_coding
NUDT16P	5	Unclassified
NUP210	5	protein_coding
OLFM3	5	protein_coding
OSBPL10	5	protein_coding
OSBPL10-AS1	5	lncRNA
OXT	5	protein_coding
P2RY6	5	protein_coding
P4HA3	5	protein_coding
PACRG	5	protein_coding
PADI2	5	protein_coding
PALM	5	protein_coding
PAMR1	5	protein_coding
PARD3	5	protein_coding
PARP15	5	protein_coding
PARVG	5	protein_coding
PCCA	5	protein_coding
PCDH10	5	protein_coding
PCDH17	5	protein_coding
PCDHB4	5	protein_coding
PDE11A	5	protein_coding
PDE4C	5	protein_coding
PDE6B	5	protein_coding
PDGFC	5	protein_coding
PEG3	5	protein_coding
PELI3	5	protein_coding
PFKFB3	5	protein_coding
PHACTR2	5	protein_coding
PHACTR3	5	protein_coding
PHF21A	5	protein_coding
PIK3AP1	5	protein_coding
PIP5K1B	5	protein_coding
PITPNC1	5	protein_coding
PLCH2	5	protein_coding
PLD5	5	protein_coding
PLEC1	5	Unclassified
PLEKHA2	5	protein_coding
PLEKHA6	5	protein_coding
PLEKHM3	5	protein_coding
PLOD2	5	protein_coding
PNKD	5	protein_coding
POC1A	5	protein_coding
POLN	5	protein_coding
POU2F3	5	protein_coding
PPFIBP1	5	protein_coding
PPP2R3A	5	protein_coding
PROX1	5	protein_coding
PSAP	5	protein_coding
PTH2R	5	protein_coding
PTPN5	5	protein_coding
PTPRC	5	protein_coding
PXN	5	protein_coding
RAB11FIP1	5	protein_coding
RAB20	5	protein_coding
RAB2A	5	protein_coding
RALGAPA2	5	protein_coding
RAP1GAP	5	protein_coding
RAPGEF3	5	protein_coding
RBMS1	5	protein_coding
RBMS3	5	protein_coding
RBP1	5	protein_coding
RBP4	5	protein_coding
RCAN1	5	protein_coding
RCAN3	5	protein_coding
RCBTB1	5	protein_coding
RESP18	5	protein_coding
REV3L	5	protein_coding
RGS22	5	protein_coding
RIMS3	5	protein_coding
RNH1	5	protein_coding
RPH3A	5	protein_coding
RPS6KA4	5	protein_coding
RRAD	5	protein_coding
RSPO4	5	protein_coding
RYR1	5	protein_coding
SCHIP1	5	protein_coding
SCML4	5	protein_coding
SCNN1B	5	protein_coding
SDR42E1	5	protein_coding
SEC14L4	5	protein_coding
SEMA4D	5	protein_coding
SEZ6	5	protein_coding
SFMBT2	5	protein_coding
SFRS8	5	Unclassified
SFXN5	5	protein_coding
SH3PXD2B	5	protein_coding
SLC12A7	5	protein_coding
SLC15A1	5	protein_coding
SLC22A17	5	protein_coding
SLC25A21	5	protein_coding
SLC34A2	5	protein_coding
SLC37A3	5	protein_coding
SLC7A2	5	protein_coding
SMARCA2	5	protein_coding
SMG6	5	protein_coding
SMOC2	5	protein_coding
SMPD3	5	protein_coding
SNX8	5	protein_coding
SOD3	5	protein_coding
SORBS1	5	protein_coding
SOX17	5	protein_coding
SOX21	5	protein_coding
SOX6	5	protein_coding
SP110	5	protein_coding
SPEG	5	protein_coding
SPTBN1	5	protein_coding
SRGAP3	5	protein_coding
SSBP3	5	protein_coding
SSH2	5	protein_coding
STOX2	5	protein_coding
STX8	5	protein_coding
STXBP5-AS1	5	lncRNA
SYNPR	5	protein_coding
SYT14	5	protein_coding
TCF15	5	protein_coding
TCF7L2	5	protein_coding
TENM4	5	protein_coding
TESC	5	protein_coding
TEX41	5	lncRNA
TFAP2C	5	protein_coding
THBS2	5	protein_coding
THSD4	5	protein_coding
TIMP2	5	protein_coding
TLE1	5	protein_coding
TMEM110-MUSTN1	5	Unclassified
TMEM215	5	protein_coding
TNFRSF10B	5	protein_coding
TNIP3	5	protein_coding
TNR	5	protein_coding
TNS1	5	protein_coding
TOX	5	protein_coding
TPBG	5	protein_coding
TRAM1L1	5	protein_coding
TRAPPC10	5	protein_coding
TRPM1	5	protein_coding
TTLL5	5	protein_coding
TUBA8	5	protein_coding
TUBGCP3	5	protein_coding
TXNRD2	5	protein_coding
UBASH3A	5	protein_coding
UBE2O	5	protein_coding
UCK2	5	protein_coding
UHRF1	5	protein_coding
UNC5B	5	protein_coding
VPS37B	5	protein_coding
VWA3B	5	protein_coding
WASF3	5	protein_coding
WDFY4	5	protein_coding
WDR52	5	Unclassified
WFS1	5	protein_coding
WISP1	5	Unclassified
WNT3A	5	protein_coding
WNT5B	5	protein_coding
ZC3H18	5	protein_coding
ZCCHC24	5	protein_coding
ZDHHC14	5	protein_coding
ZEB2	5	protein_coding
ZFPM2	5	protein_coding
ZGLP1	5	protein_coding
ZIC5	5	protein_coding
ZNF274	5	protein_coding
ZNF718	5	protein_coding
ZNF804B	5	protein_coding
ZNF827	5	protein_coding
ABCA1	4	protein_coding
ABCC4	4	protein_coding
ABCC8	4	protein_coding
ABCG1	4	protein_coding
ABCG5	4	protein_coding
ABO	4	protein_coding
ACADL	4	protein_coding
ACKR2	4	protein_coding
ACOT7	4	protein_coding
ACRBP	4	protein_coding
ACSF3	4	protein_coding
ACSS3	4	protein_coding
ACTL8	4	protein_coding
ADAM33	4	protein_coding
ADAM5P	4	Unclassified
ADCY5	4	protein_coding
ADCYAP1R1	4	protein_coding
ADK	4	protein_coding
AGPAT3	4	protein_coding
AIM1	4	Unclassified
AKAP12	4	protein_coding
AKNA	4	protein_coding
ALDH5A1	4	protein_coding
ALOX5	4	protein_coding
AMFR	4	protein_coding
ANGPT1	4	protein_coding
ANKRD34B	4	protein_coding
ANO1	4	protein_coding
AOX1	4	protein_coding
AQP6	4	protein_coding
ARHGAP27	4	protein_coding
ARHGEF4	4	protein_coding
ARL5C	4	protein_coding
ARMC2	4	protein_coding
ARMC3	4	protein_coding
ARNT	4	protein_coding
ARNT2	4	protein_coding
ARRB1	4	protein_coding
ARSB	4	protein_coding
ARSG	4	protein_coding
ASAP3	4	protein_coding
ATP11A	4	protein_coding
ATP2B4	4	protein_coding
ATXN1	4	protein_coding
ATXN10	4	protein_coding
AVP	4	protein_coding
B4GALT1	4	protein_coding
B4GALT5	4	protein_coding
BAALC	4	protein_coding
BCAS3	4	protein_coding
BCR	4	protein_coding
BGLAP	4	protein_coding
BHMT	4	protein_coding
BICD1	4	protein_coding
BRE	4	Unclassified
BRINP3	4	protein_coding
BTBD11	4	Unclassified
BTBD9	4	protein_coding
C10orf99	4	Unclassified
C11orf70	4	Unclassified
C14orf39	4	protein_coding
C16orf73	4	Unclassified
C16orf74	4	protein_coding
C16orf91	4	Unclassified
C17orf85	4	Unclassified
C17orf98	4	Unclassified
C18orf34	4	Unclassified
C1orf21	4	protein_coding
C22orf34	4	Unclassified
C2CD2	4	protein_coding
C2orf85	4	Unclassified
C4orf31	4	Unclassified
C4orf39	4	Unclassified
C6orf10	4	Unclassified
C6orf103	4	Unclassified
C9orf171	4	Unclassified
CACNA1D	4	protein_coding
CACNA1H	4	protein_coding
CACNG2	4	protein_coding
CACUL1	4	protein_coding
CADM3	4	protein_coding
CALCB	4	protein_coding
CAMK1D	4	protein_coding
CAPN5	4	protein_coding
CCDC140	4	lncRNA
CCDC178	4	protein_coding
CCDC6	4	protein_coding
CCDC68	4	protein_coding
CCDC69	4	protein_coding
CCND3	4	protein_coding
CCR6	4	protein_coding
CD86	4	protein_coding
CDAN1	4	protein_coding
CHIT1	4	protein_coding
CHRM3	4	protein_coding
CHST3	4	protein_coding
CIITA	4	protein_coding
CILP2	4	protein_coding
CLDN14	4	protein_coding
CLIC6	4	protein_coding
CLIP4	4	protein_coding
CMTM2	4	protein_coding
COL12A1	4	protein_coding
COL21A1	4	protein_coding
COL4A1	4	protein_coding
COL9A1	4	protein_coding
COX10	4	protein_coding
CPAMD8	4	protein_coding
CPNE4	4	protein_coding
CRACR2A	4	protein_coding
CRCT1	4	protein_coding
CRISPLD2	4	protein_coding
CSMD2	4	protein_coding
CSRNP1	4	protein_coding
CTBP2	4	protein_coding
CTNNA3	4	protein_coding
CTSG	4	protein_coding
CUBN	4	protein_coding
CUEDC1	4	protein_coding
CXXC5	4	protein_coding
CYP26B1	4	protein_coding
CYP2S1	4	protein_coding
DAPK1	4	protein_coding
DEGS2	4	protein_coding
DES	4	protein_coding
DGKG	4	protein_coding
DGKI	4	protein_coding
DHCR24	4	protein_coding
DHODH	4	protein_coding
DIAPH1	4	protein_coding
DIAPH3	4	protein_coding
DIS3L2	4	protein_coding
DKK3	4	protein_coding
DLEU1	4	lncRNA
DLEU2	4	lncRNA
DLX4	4	protein_coding
DMRT1	4	protein_coding
DNAJA4	4	protein_coding
DNER	4	protein_coding
DOC2B	4	protein_coding
DOCK5	4	protein_coding
DUSP22	4	protein_coding
DUSP3	4	protein_coding
DYM	4	protein_coding
DYNC1H1	4	protein_coding
DZIP1	4	protein_coding
EBF3	4	protein_coding
ECM1	4	protein_coding
EEPD1	4	protein_coding
ENTPD1	4	protein_coding
ENTPD3	4	protein_coding
EP400	4	protein_coding
EPB41	4	protein_coding
EPHB1	4	protein_coding
EPHX2	4	protein_coding
ERVMER34-1	4	protein_coding
ESYT3	4	protein_coding
EVL	4	protein_coding
EXOC3	4	protein_coding
EXOC4	4	protein_coding
EYA1	4	protein_coding
EYA2	4	protein_coding
FAM125B	4	Unclassified
FAM135B	4	protein_coding
FAM168A	4	protein_coding
FAM19A5	4	Unclassified
FAM3D	4	protein_coding
FAM71B	4	Unclassified
FAM83B	4	protein_coding
FAM83F	4	protein_coding
FAM83H	4	protein_coding
FBXO32	4	protein_coding
FBXO41	4	protein_coding
FCHSD2	4	protein_coding
FHOD3	4	protein_coding
FLT1	4	protein_coding
FLT3	4	protein_coding
FMN1	4	protein_coding
FOXE1	4	protein_coding
FOXE3	4	protein_coding
FOXR1	4	protein_coding
FRAS1	4	protein_coding
FRMD4B	4	protein_coding
FRMD6	4	protein_coding
GAB1	4	protein_coding
GAB2	4	protein_coding
GABRA4	4	protein_coding
GABRG2	4	protein_coding
GALNT18	4	protein_coding
GALNT7	4	protein_coding
GAS2	4	protein_coding
GCK	4	protein_coding
GHR	4	protein_coding
GIGYF1	4	protein_coding
GLIS3	4	protein_coding
GPLD1	4	protein_coding
GPR120	4	Unclassified
GPR123	4	Unclassified
GPR139	4	protein_coding
GPR39	4	protein_coding
GPR97	4	Unclassified
GRAMD3	4	Unclassified
GRB10	4	protein_coding
GRB7	4	protein_coding
GREB1	4	protein_coding
GRIK4	4	protein_coding
GRIN2A	4	protein_coding
GRIN2C	4	protein_coding
GRK5	4	protein_coding
GSX1	4	protein_coding
HAS1	4	protein_coding
HCCA2	4	Unclassified
HIBADH	4	protein_coding
HIP1	4	protein_coding
HIVEP2	4	protein_coding
HOXA5	4	protein_coding
HOXD10	4	protein_coding
HOXD9	4	protein_coding
HPD	4	protein_coding
IFFO2	4	protein_coding
IGFBP3	4	protein_coding
IKZF1	4	protein_coding
IKZF2	4	protein_coding
IL21R	4	protein_coding
IL7R	4	protein_coding
INPP5D	4	protein_coding
INTU	4	protein_coding
ITCH	4	protein_coding
ITGA11	4	protein_coding
ITPR2	4	protein_coding
JAK1	4	protein_coding
JAKMIP3	4	protein_coding
KANSL1	4	protein_coding
KCNJ1	4	protein_coding
KCNJ15	4	protein_coding
KCNJ16	4	protein_coding
KCNMB3	4	protein_coding
KCNQ1DN	4	lncRNA
KCNQ5	4	protein_coding
KIAA0146	4	Unclassified
KIAA1239	4	Unclassified
KIAA1688	4	Unclassified
KIF13B	4	protein_coding
KLHL26	4	protein_coding
KLHL29	4	protein_coding
KRT7	4	protein_coding
KRT72	4	protein_coding
LAMA3	4	protein_coding
LAMC2	4	protein_coding
LARS2	4	protein_coding
LCN10	4	protein_coding
LETM1	4	protein_coding
LGI2	4	protein_coding
LIG4	4	protein_coding
LIMCH1	4	protein_coding
LINC00578	4	lncRNA
LINGO3	4	protein_coding
LLGL2	4	protein_coding
LOC100422737	4	Unclassified
LOC101929541	4	Unclassified
LOC101929567	4	Unclassified
LOC200726	4	Unclassified
LOC285766	4	Unclassified
LOC643339	4	Unclassified
LOC643719	4	Unclassified
LOC646982	4	Unclassified
LOC653602	4	Unclassified
LOC728175	4	Unclassified
LOC728730	4	Unclassified
LOXL2	4	protein_coding
LPCAT1	4	protein_coding
LPIN1	4	protein_coding
LPPR3	4	Unclassified
LPPR4	4	Unclassified
LRFN5	4	protein_coding
LRRTM1	4	protein_coding
LYN	4	protein_coding
LYST	4	protein_coding
M1AP	4	protein_coding
MACC1	4	protein_coding
MADCAM1	4	protein_coding
MAML1	4	protein_coding
MAP4K4	4	protein_coding
MARK3	4	protein_coding
MCC	4	protein_coding
MCM2	4	protein_coding
MEX3B	4	protein_coding
MFAP2	4	protein_coding
MGAT4C	4	protein_coding
MGC2889	4	Unclassified
MGST1	4	protein_coding
MICALL1	4	protein_coding
MINPP1	4	protein_coding
MIR100HG	4	lncRNA
MIR124-2HG	4	lncRNA
MIR548F5	4	miRNA
MIR9-3	4	miRNA
MKL1	4	Unclassified
MKX	4	protein_coding
MLC1	4	protein_coding
MLLT1	4	protein_coding
MME	4	protein_coding
MPO	4	protein_coding
MRVI1	4	Unclassified
MS4A3	4	protein_coding
MSRA	4	protein_coding
MSRB3	4	protein_coding
MTA3	4	protein_coding
MTG2	4	protein_coding
MYBPC1	4	protein_coding
MYBPHL	4	protein_coding
MYH11	4	protein_coding
MYO1D	4	protein_coding
MYO3B	4	protein_coding
MYO5A	4	protein_coding
NAALAD2	4	protein_coding
NDN	4	protein_coding
NDUFS8	4	protein_coding
NEBL-AS1	4	lncRNA
NEIL1	4	protein_coding
NEK7	4	protein_coding
NEURL	4	Unclassified
NFAM1	4	protein_coding
NFATC2	4	protein_coding
NFKB1	4	protein_coding
NHLRC1	4	protein_coding
NIN	4	protein_coding
NKAIN3	4	protein_coding
NKX6-1	4	protein_coding
NPAS3	4	protein_coding
NPLOC4	4	protein_coding
NPY1R	4	protein_coding
NR2F2-AS1	4	lncRNA
NR5A2	4	protein_coding
NRF1	4	protein_coding
NSMCE2	4	protein_coding
NUDT3	4	protein_coding
NXN	4	protein_coding
NXPE3	4	protein_coding
OBSL1	4	protein_coding
OGDH	4	protein_coding
OSBP2	4	protein_coding
OTX2OS1	4	Unclassified
P2RY2	4	protein_coding
P4HA2	4	protein_coding
PABPC4L	4	protein_coding
PACSIN1	4	protein_coding
PAK4	4	protein_coding
PAPOLB	4	protein_coding
PARM1	4	protein_coding
PARVB	4	protein_coding
PCDHB15	4	protein_coding
PCDHB16	4	protein_coding
PCDHB2	4	protein_coding
PCDHB7	4	protein_coding
PCDP1	4	Unclassified
PCGF3	4	protein_coding
PDGFRB	4	protein_coding
PDLIM1	4	protein_coding
PEX14	4	protein_coding
PFKL	4	protein_coding
PHC2	4	protein_coding
PHOX2A	4	protein_coding
PIK3R3	4	protein_coding
PIK3R6	4	protein_coding
PKP2	4	protein_coding
PLA2G4C	4	protein_coding
PLA2G4D	4	protein_coding
PLA2R1	4	protein_coding
PLAC2	4	Unclassified
PLCB1	4	protein_coding
PLCL2	4	protein_coding
PLD1	4	protein_coding
PLEKHG3	4	protein_coding
PLXNA4	4	protein_coding
PMP22	4	protein_coding
PNLDC1	4	protein_coding
PNOC	4	protein_coding
PNPLA2	4	protein_coding
PNPLA3	4	protein_coding
PPAP2C	4	Unclassified
PPP1R13B	4	protein_coding
PPP1R16B	4	protein_coding
PPP2R2C	4	protein_coding
PPP3CA	4	protein_coding
PPP6R3	4	protein_coding
PRAME	4	protein_coding
PRDM2	4	protein_coding
PRDM6	4	protein_coding
PRIM2	4	protein_coding
PRKCG	4	protein_coding
PRR5	4	protein_coding
PRRT1	4	protein_coding
PRSS16	4	protein_coding
PRSS36	4	protein_coding
PRSS50	4	protein_coding
PSKH2	4	protein_coding
PSMB7	4	protein_coding
PTCRA	4	protein_coding
PTPN21	4	protein_coding
PTPRA	4	protein_coding
PTPRM	4	protein_coding
PTPRT	4	protein_coding
PTPRU	4	protein_coding
QDPR	4	protein_coding
RAB17	4	protein_coding
RAB8A	4	protein_coding
RAD51L1	4	Unclassified
RALGPS1	4	protein_coding
RALY	4	protein_coding
RANBP3	4	protein_coding
RARA	4	protein_coding
RASAL2	4	protein_coding
RASSF3	4	protein_coding
RBFOX3	4	protein_coding
RBM47	4	protein_coding
RCBTB2	4	protein_coding
RHBDD1	4	protein_coding
RHOG	4	protein_coding
RIMBP2	4	protein_coding
RIMS4	4	protein_coding
RNASEH2B	4	protein_coding
RNF19A	4	protein_coding
RNF216	4	protein_coding
RNF44	4	protein_coding
RNU6-71P	4	snRNA
RPL31	4	protein_coding
RSPH14	4	protein_coding
RTKN	4	protein_coding
RUNDC3B	4	protein_coding
S100A8	4	protein_coding
S100P	4	protein_coding
SAMD12	4	protein_coding
SAP30BP	4	protein_coding
SATB2	4	protein_coding
SCARA5	4	protein_coding
SCG3	4	protein_coding
SCRN1	4	protein_coding
SCTR	4	protein_coding
SDCCAG8	4	protein_coding
SEL1L2	4	protein_coding
SEL1L3	4	protein_coding
SEMA3E	4	protein_coding
SEMA6A	4	protein_coding
SEPT11	4	Unclassified
SETBP1	4	protein_coding
SGSM3	4	protein_coding
SH3GL3	4	protein_coding
SH3RF1	4	protein_coding
SH3TC1	4	protein_coding
SHE	4	protein_coding
SHROOM3	4	protein_coding
SKAP1	4	protein_coding
SKOR2	4	protein_coding
SLAIN1	4	protein_coding
SLC11A1	4	protein_coding
SLC12A6	4	protein_coding
SLC13A3	4	protein_coding
SLC13A5	4	protein_coding
SLC22A5	4	protein_coding
SLC22A7	4	protein_coding
SLC23A1	4	protein_coding
SLC26A9	4	protein_coding
SLC2A5	4	protein_coding
SLC34A1	4	protein_coding
SLC35F4	4	protein_coding
SLC36A1	4	protein_coding
SLC38A10	4	protein_coding
SLC39A11	4	protein_coding
SLC39A13	4	protein_coding
SLC45A4	4	protein_coding
SLC46A2	4	protein_coding
SLC6A3	4	protein_coding
SLC9A1	4	protein_coding
SLC9A9	4	protein_coding
[truncated: 7,140 more rows]

## Sheet: Table S3 Case - Control DMRs
	seqnames	start	end	width	value	area	cluster	indexStart	indexEnd	L	clusterL	p.value	fwer	p.valueArea	fwerArea	Localización
DMR_5	chr3	24536077	24537469	1392	-4.38849	92.1583	276996	87580	87600	21	21	0	0	0	0	chr3:24536077-24537469
DMR_2	chr6	29521013	29521803	790	-3.86636	119.857	347698	108504	108534	31	34	0	0	0	0	chr6:29521013-29521803
DMR_3	chr18	74960629	74962369	1740	-3.81065	118.13	194470	62508	62538	31	31	0	0	0	0	chr18:74960629-74962369
DMR_6	chr3	147125712	147127193	1481	-3.53575	91.9296	292536	92658	92683	26	26	0	0	0	0	chr3:147125712-147127193
DMR_1	chr12	115134148	115136308	2160	-3.04508	152.254	103710	34013	34062	50	50	0	0	0	0	chr12:115134148-115136308
DMR_4	chr6	133561368	133562776	1408	-2.83218	99.1264	359974	116963	116997	35	35	0	0	0	0	chr6:133561368-133562776
DMR_7	chr4	166793622	166796212	2590	-3.62547	87.0112	316138	99295	99318	24	24	0	0	3.3857e-05	0.012	chr4:166793622-166796212
DMR_8	chr12	16757954	16759793	1839	-2.80304	86.8941	90217	28799	28829	31	35	0	0	3.3857e-05	0.012	chr12:16757954-16759793
DMR_9	chr4	66535145	66536772	1627	-3.82808	84.2177	307448	96585	96606	22	22	0	0	4.51427e-05	0.016	chr4:66535145-66536772
DMR_11	chr10	25463757	25464719	962	-4.62006	73.921	45523	14272	14287	16	16	0	0	6.7714e-05	0.024	chr10:25463757-25464719
DMR_10	chr2	189156031	189157566	1535	-3.96234	79.2468	236734	76891	76910	20	23	0	0	6.7714e-05	0.024	chr2:189156031-189157566
DMR_14	chr12	59313254	59314530	1276	-3.77563	71.7369	96474	31603	31621	19	19	0	0	7.89996e-05	0.024	chr12:59313254-59314530
DMR_12	chr7	121943705	121946213	2508	-3.35754	73.8658	382525	122799	122820	22	22	0	0	6.7714e-05	0.024	chr7:121943705-121946213
DMR_13	chr2	38302230	38304189	1959	-3.01362	72.327	218453	71952	71975	24	24	0	0	7.89996e-05	0.024	chr2:38302230-38304189
DMR_233	chr10	118031632	118034031	2399	-2.58124	72.2748	58641	17945	17972	28	28	2.25713e-05	0.008	7.89996e-05	0.024	chr10:118031632-118034031
DMR_105	chr12	45268999	45270997	1998	-2.53384	76.0153	92642	29438	29467	30	30	1.12857e-05	0.004	6.7714e-05	0.024	chr12:45268999-45270997
DMR_231	chr7	45960806	45962236	1430	-2.43473	75.4767	374476	120376	120406	31	31	2.25713e-05	0.008	6.7714e-05	0.024	chr7:45960806-45962236
DMR_232	chr6	28602513	28603437	924	-2.27743	75.1552	347481	108147	108179	33	33	2.25713e-05	0.008	6.7714e-05	0.024	chr6:28602513-28603437
DMR_230	chr13	78492306	78493958	1652	-2.16149	77.8137	114842	37111	37146	36	45	2.25713e-05	0.008	6.7714e-05	0.024	chr13:78492306-78493958
DMR_15	chr12	95941571	95943131	1560	-3.74538	71.1623	100147	32676	32694	19	19	0	0	9.02853e-05	0.028	chr12:95941571-95943131
DMR_234	chr16	51183988	51185772	1784	-2.52353	70.6588	157196	50438	50465	28	28	2.25713e-05	0.008	9.02853e-05	0.028	chr16:51183988-51185772
DMR_16	chr2	177052295	177053838	1543	-3.62091	68.7973	235670	76585	76603	19	19	0	0	0.000112857	0.032	chr2:177052295-177053838
DMR_362	chr11	2291652	2293117	1465	-2.47092	69.1858	64003	19502	19529	28	38	4.51427e-05	0.016	0.000101571	0.032	chr11:2291652-2293117
DMR_17	chr16	22824877	22826243	1366	-4.49441	67.4161	154049	49256	49270	15	15	0	0	0.000135428	0.036	chr16:22824877-22826243
DMR_19	chr10	134600295	134600998	703	-4.06926	65.1081	62268	18717	18732	16	16	0	0	0.000157999	0.036	chr10:134600295-134600998
DMR_18	chr5	113697330	113698847	1517	-3.94549	67.0734	330875	102967	102983	17	17	0	0	0.000146714	0.036	chr5:113697330-113698847
DMR_21	chr5	50678451	50679374	923	-4.30993	64.649	324338	101024	101038	15	15	0	0	0.000169285	0.04	chr5:50678451-50679374
DMR_20	chr22	45404843	45406130	1287	-3.80482	64.682	271521	86282	86298	17	17	0	0	0.000169285	0.04	chr22:45404843-45406130
DMR_22	chr4	96470053	96471143	1090	-3.55045	63.9081	310352	97436	97453	18	18	0	0	0.000203142	0.048	chr4:96470053-96471143
DMR_23	chr4	93224895	93227195	2300	-3.17102	63.4205	310140	97372	97391	20	20	0	0	0.000214428	0.048	chr4:93224895-93227195
DMR_24	chr5	128795472	128797456	1984	-3.49828	62.9691	332401	103474	103491	18	20	0	0	0.000225713	0.052	chr5:128795472-128797456
DMR_25	chr12	22093960	22095330	1370	-3.93322	62.9315	90589	28914	28929	16	16	0	0	0.000236999	0.056	chr12:22093960-22095330
DMR_26	chr18	35145983	35146770	787	-3.49182	62.8528	190172	61803	61820	18	18	0	0	0.000236999	0.056	chr18:35145983-35146770
DMR_28	chr20	13975853	13976403	550	-4.77218	62.0383	248460	79939	79951	13	13	0	0	0.00025957	0.06	chr20:13975853-13976403
DMR_27	chr8	72754953	72756341	1388	-3.90593	62.4949	399058	126883	126898	16	16	0	0	0.000248285	0.06	chr8:72754953-72756341
DMR_30	chr6	84562677	84563604	927	-3.85289	61.6463	355297	115539	115554	16	16	0	0	0.000270856	0.06	chr6:84562677-84563604
DMR_31	chr6	101846603	101847656	1053	-3.61555	61.4643	356607	116031	116047	17	17	0	0	0.000270856	0.06	chr6:101846603-101847656
DMR_32	chr10	60935910	60937257	1347	-3.39839	61.171	49118	15054	15071	18	19	0	0	0.000270856	0.06	chr10:60935910-60937257
DMR_29	chr4	110222806	110224288	1482	-3.09054	61.8108	311444	97842	97861	20	20	0	0	0.00025957	0.06	chr4:110222806-110224288
DMR_493	chr7	27280914	27282987	2073	-2.17879	61.006	371467	119652	119679	28	28	0.000146714	0.044	0.000282142	0.06	chr7:27280914-27282987
DMR_33	chr11	105481283	105481988	705	-4.31454	60.4035	80693	25845	25858	14	14	0	0	0.000293427	0.064	chr11:105481283-105481988
DMR_35	chr5	1886828	1887583	755	-3.98081	59.7122	319659	100105	100119	15	15	0	0	0.000315999	0.072	chr5:1886828-1887583
DMR_34	chr2	223162587	223163809	1222	-3.32001	59.7602	241376	78363	78380	18	18	0	0	0.000315999	0.072	chr2:223162587-223163809
DMR_37	chr9	23821428	23822666	1238	-3.9535	59.3025	411114	129591	129605	15	15	0	0	0.00033857	0.08	chr9:23821428-23822666
DMR_36	chr15	71184476	71185422	946	-3.29471	59.3047	142336	45479	45496	18	18	0	0	0.00033857	0.08	chr15:71184476-71185422
DMR_38	chr7	89840346	89841692	1346	-3.26775	58.8195	378345	121152	121169	18	20	0	0	0.000349856	0.08	chr7:89840346-89841692
DMR_457	chr7	93203695	93205295	1600	-2.34662	58.6654	378771	121375	121399	25	25	9.02853e-05	0.032	0.000361141	0.084	chr7:93203695-93205295
DMR_39	chr12	45443735	45445385	1650	-3.64427	58.3083	92654	29468	29483	16	16	0	0	0.000383713	0.088	chr12:45443735-45445385
DMR_40	chr8	23563572	23565174	1602	-3.64332	58.2931	393087	125296	125311	16	16	0	0	0.000383713	0.088	chr8:23563572-23565174
DMR_43	chr7	153584038	153584873	835	-4.71421	56.5705	387270	124289	124300	12	12	0	0	0.000485283	0.104	chr7:153584038-153584873
DMR_106	chr15	83951663	83953068	1405	-3.54563	56.73	145107	46528	46543	16	16	1.12857e-05	0.004	0.000485283	0.104	chr15:83951663-83953068
DMR_42	chr7	79081455	79083054	1599	-3.34279	56.8274	377638	120944	120960	17	17	0	0	0.000485283	0.104	chr7:79081455-79083054
DMR_41	chr11	7041080	7042021	941	-3.16328	56.9391	65187	20252	20269	18	18	0	0	0.000485283	0.104	chr11:7041080-7042021
DMR_107	chr18	12253749	12254976	1227	-2.98131	56.6449	188068	61166	61184	19	19	1.12857e-05	0.004	0.000485283	0.104	chr18:12253749-12254976
DMR_235	chr3	62304111	62305285	1174	-2.84314	56.8628	283372	90136	90155	20	21	2.25713e-05	0.008	0.000485283	0.104	chr3:62304111-62305285
DMR_44	chr5	174150712	174152033	1321	-4.1961	54.5493	340306	106221	106233	13	13	0	0	0.000654568	0.136	chr5:174150712-174152033
DMR_109	chr3	6902100	6903327	1227	-3.89001	54.4601	274084	86797	86810	14	14	1.12857e-05	0.004	0.000654568	0.136	chr3:6902100-6903327
DMR_110	chr3	73673893	73674702	809	-3.88226	54.3516	284995	90404	90417	14	15	1.12857e-05	0.004	0.000654568	0.136	chr3:73673893-73674702
DMR_108	chr8	11057947	11059415	1468	-3.42918	54.8669	391057	124731	124746	16	16	1.12857e-05	0.004	0.000643283	0.136	chr8:11057947-11059415
DMR_46	chr21	31311797	31312905	1108	-3.19469	54.3097	259700	83027	83043	17	17	0	0	0.000654568	0.136	chr21:31311797-31312905
DMR_45	chr3	140769610	140771372	1762	-3.02287	54.4117	291833	92467	92484	18	18	0	0	0.000654568	0.136	chr3:140769610-140771372
DMR_47	chr6	30038998	30039801	803	-3.01645	54.2961	347914	108825	108842	18	29	0	0	0.000654568	0.136	chr6:30038998-30039801
DMR_48	chr1	186649153	186649985	832	-3.59719	53.9578	31093	10905	10919	15	15	0	0	0.000699711	0.14	chr1:186649153-186649985
DMR_111	chr6	123316909	123318023	1114	-3.37416	53.9866	358948	116713	116728	16	19	1.12857e-05	0.004	0.000688425	0.14	chr6:123316909-123318023
DMR_50	chr14	29235904	29236535	631	-4.13215	53.718	120965	38786	38798	13	13	0	0	0.000733568	0.144	chr14:29235904-29236535
DMR_49	chr2	155553986	155555414	1428	-3.17155	53.9164	232929	75678	75694	17	17	0	0	0.000733568	0.144	chr2:155553986-155555414
DMR_112	chr1	165324990	165326455	1465	-2.98773	53.7792	27806	9927	9944	18	18	1.12857e-05	0.004	0.000733568	0.144	chr1:165324990-165326455
DMR_397	chr20	61050885	61051802	917	-2.67699	53.5398	257649	82524	82543	20	20	5.64283e-05	0.02	0.000733568	0.144	chr20:61050885-61051802
DMR_113	chr1	50489240	50489827	587	-3.80153	53.2214	15067	4625	4638	14	14	1.12857e-05	0.004	0.000756139	0.148	chr1:50489240-50489827
DMR_114	chr15	30114291	30115299	1008	-3.78947	53.0526	135011	43079	43092	14	14	1.12857e-05	0.004	0.000756139	0.148	chr15:30114291-30115299
DMR_51	chr18	76737392	76739559	2167	-3.13031	53.2153	194765	62539	62555	17	17	0	0	0.000756139	0.148	chr18:76737392-76739559
DMR_565	chr20	13200685	13201844	1159	-2.01287	52.3346	248372	79883	79908	26	26	0.000270856	0.076	0.000812568	0.156	chr20:13200685-13201844
DMR_53	chr5	16180033	16180419	386	-5.17968	51.7968	321703	100330	100339	10	10	0	0	0.000835139	0.164	chr5:16180033-16180419
DMR_116	chr2	213403212	213403960	748	-3.9673	51.5749	239596	77842	77854	13	13	1.12857e-05	0.004	0.000846425	0.164	chr2:213403212-213403960
DMR_115	chr3	62860710	62861925	1215	-3.44453	51.668	283453	90185	90199	15	15	1.12857e-05	0.004	0.000835139	0.164	chr3:62860710-62861925
DMR_52	chr16	6068831	6070292	1461	-3.04996	51.8493	151512	48604	48620	17	17	0	0	0.000835139	0.164	chr16:6068831-6070292
DMR_363	chr2	75426249	75428132	1883	-2.69697	51.2424	224326	73776	73794	19	19	4.51427e-05	0.016	0.00085771	0.168	chr2:75426249-75428132
DMR_117	chr5	146888890	146890017	1127	-3.63684	50.9157	336031	105150	105163	14	14	1.12857e-05	0.004	0.000925424	0.184	chr5:146888890-146890017
DMR_236	chr12	20521087	20523143	2056	-2.82773	50.8992	90459	28842	28859	18	21	2.25713e-05	0.008	0.00093671	0.188	chr12:20521087-20523143
DMR_118	chr6	146864209	146864885	676	-3.87134	50.3275	361832	117429	117441	13	14	1.12857e-05	0.004	0.00100442	0.204	chr6:146864209-146864885
DMR_119	chr12	85306323	85307152	829	-3.86596	50.2574	98895	32352	32364	13	17	1.12857e-05	0.004	0.00100442	0.204	chr12:85306323-85307152
DMR_445	chr16	55512521	55514470	1949	-2.5121	50.242	157738	50551	50570	20	20	7.89996e-05	0.028	0.00100442	0.204	chr16:55512521-55514470
DMR_120	chr6	84417445	84418724	1279	-3.83442	49.8475	355288	115514	115526	13	13	1.12857e-05	0.004	0.001027	0.208	chr6:84417445-84418724
DMR_121	chr5	83678796	83680326	1530	-3.30246	49.5368	328419	102207	102221	15	15	1.12857e-05	0.004	0.001027	0.208	chr5:83678796-83680326
DMR_419	chr15	90233593	90234687	1094	-2.62063	49.792	146133	46836	46854	19	19	6.7714e-05	0.024	0.001027	0.208	chr15:90233593-90234687
DMR_55	chr16	49315302	49316197	895	-4.91725	49.1725	156678	50367	50376	10	10	0	0	0.00104957	0.212	chr16:49315302-49316197
DMR_54	chr1	70033219	70034139	920	-4.1111	49.3332	18229	5574	5585	12	12	0	0	0.00103828	0.212	chr1:70033219-70034139
DMR_56	chr4	46391259	46391929	670	-4.08433	49.0119	306176	96133	96144	12	12	0	0	0.00104957	0.212	chr4:46391259-46391929
DMR_57	chr15	83316223	83316962	739	-4.08419	49.0103	144968	46431	46442	12	12	0	0	0.00104957	0.212	chr15:83316223-83316962
DMR_122	chr8	68864012	68865187	1175	-3.78948	49.2632	398660	126779	126791	13	13	1.12857e-05	0.004	0.00103828	0.212	chr8:68864012-68865187
DMR_123	chr10	21462441	21463858	1417	-3.5056	49.0784	44891	14119	14132	14	16	2.25713e-05	0.004	0.00104957	0.212	chr10:21462441-21463858
DMR_124	chr5	63801834	63802993	1159	-3.50497	49.0696	325836	101407	101420	14	15	2.25713e-05	0.004	0.00104957	0.212	chr5:63801834-63802993
DMR_125	chr3	132756721	132757973	1252	-3.26861	49.0291	290727	91994	92008	15	16	1.12857e-05	0.004	0.00104957	0.212	chr3:132756721-132757973
DMR_446	chr3	138067053	138068013	960	-2.58293	49.0756	291468	92289	92307	19	20	7.89996e-05	0.028	0.00104957	0.212	chr3:138067053-138068013
DMR_676	chr11	2160540	2161473	933	-1.8168	49.0535	63932	19432	19458	27	32	0.000496569	0.124	0.00104957	0.212	chr11:2160540-2161473
DMR_58	chr11	30038615	30039113	498	-4.43559	48.7915	68521	21251	21261	11	11	0	0	0.00108342	0.22	chr11:30038615-30039113
DMR_59	chr8	120220073	120220856	783	-4.39322	48.3254	403808	128152	128162	11	13	0	0	0.00111728	0.22	chr8:120220073-120220856
DMR_126	chr5	33936171	33936756	585	-3.76724	48.9741	322856	100500	100512	13	13	1.12857e-05	0.004	0.00107214	0.22	chr5:33936171-33936756
DMR_127	chr6	80656586	80657555	969	-3.76696	48.9705	355037	115386	115398	13	13	1.12857e-05	0.004	0.00107214	0.22	chr6:80656586-80657555
DMR_128	chr5	2751550	2752545	995	-3.76473	48.9415	319904	100144	100156	13	13	1.12857e-05	0.004	0.00107214	0.22	chr5:2751550-2752545
DMR_129	chr16	55689851	55690564	713	-3.75401	48.8022	157780	50582	50594	13	13	1.12857e-05	0.004	0.00108342	0.22	chr16:55689851-55690564
DMR_131	chr1	220101698	220102361	663	-3.4699	48.5786	35990	12111	12124	14	15	2.25713e-05	0.004	0.00109471	0.22	chr1:220101698-220102361
DMR_134	chr12	103889042	103890083	1041	-3.43951	48.1531	101064	33032	33045	14	16	2.25713e-05	0.004	0.00111728	0.22	chr12:103889042-103890083
DMR_135	chr5	168727686	168728793	1107	-3.41559	47.8183	339015	105935	105948	14	15	2.25713e-05	0.004	0.00113985	0.22	chr5:168727686-168728793
DMR_130	chr18	904851	905611	760	-3.24637	48.6956	186616	60837	60851	15	15	1.12857e-05	0.004	0.00109471	0.22	chr18:904851-905611
DMR_132	chr5	42423615	42425093	1478	-3.03372	48.5395	323980	100840	100855	16	16	1.12857e-05	0.004	0.00109471	0.22	chr5:42423615-42425093
DMR_133	chr14	36982447	36983949	1502	-3.01189	48.1902	121801	39078	39093	16	17	1.12857e-05	0.004	0.00111728	0.22	chr14:36982447-36983949
DMR_237	chr7	19812327	19813525	1198	-2.8566	48.5622	370267	119088	119104	17	17	2.25713e-05	0.008	0.00109471	0.22	chr7:19812327-19813525
DMR_238	chr5	115297208	115299088	1880	-2.84111	48.2988	331052	103092	103108	17	19	2.25713e-05	0.008	0.00111728	0.22	chr5:115297208-115299088
DMR_60	chr19	58545001	58545837	836	-4.29432	47.2375	211508	70220	70230	11	11	0	0	0.00119628	0.224	chr19:58545001-58545837
DMR_137	chr8	24813653	24815371	1718	-3.3802	47.3228	393231	125329	125342	14	14	2.25713e-05	0.004	0.00118499	0.224	chr8:24813653-24815371
DMR_136	chr8	57358130	57359414	1284	-3.15619	47.3429	397392	126378	126392	15	15	1.12857e-05	0.004	0.00118499	0.224	chr8:57358130-57359414
DMR_138	chr18	5196738	5197632	894	-3.91113	46.9336	187039	60971	60982	12	12	1.12857e-05	0.004	0.00124142	0.232	chr18:5196738-5197632
DMR_141	chr4	188916496	188917251	755	-3.89572	46.7486	318457	99886	99897	12	12	1.12857e-05	0.004	0.00124142	0.232	chr4:188916496-188917251
DMR_140	chr3	139396487	139397363	876	-3.60333	46.8433	291705	92437	92449	13	13	1.12857e-05	0.004	0.00124142	0.232	chr3:139396487-139397363
DMR_239	chr2	198650752	198651590	838	-3.33134	46.6388	237730	77259	77272	14	15	3.3857e-05	0.008	0.00124142	0.232	chr2:198650752-198651590
DMR_139	chr5	37839407	37840839	1432	-3.12371	46.8556	323387	100664	100678	15	15	1.12857e-05	0.004	0.00124142	0.232	chr5:37839407-37840839
DMR_307	chr11	12030088	12031314	1226	-2.76232	46.9595	66315	20616	20632	17	19	3.3857e-05	0.012	0.00124142	0.232	chr11:12030088-12031314
DMR_581	chr15	79382548	79383947	1399	-2.13038	46.8685	144324	46296	46317	22	23	0.000315999	0.084	0.00124142	0.232	chr15:79382548-79383947
DMR_61	chr2	154727554	154728468	914	-4.18194	46.0013	232889	75667	75677	11	12	0	0	0.00136557	0.236	chr2:154727554-154728468
DMR_62	chr4	91048412	91049007	595	-4.17504	45.9254	310074	97361	97371	11	11	0	0	0.00136557	0.236	chr4:91048412-91049007
DMR_142	chr11	30607888	30608471	583	-3.85993	46.3191	68583	21270	21281	12	12	1.12857e-05	0.004	0.00128657	0.236	chr11:30607888-30608471
DMR_143	chr5	140345655	140346403	748	-3.83597	46.0317	334820	104627	104638	12	14	1.12857e-05	0.004	0.00135428	0.236	chr5:140345655-140346403
DMR_144	chr7	122526502	122526940	438	-3.83204	45.9845	382581	122821	122832	12	12	1.12857e-05	0.004	0.00136557	0.236	chr7:122526502-122526940
DMR_145	chr8	49647579	49648519	940	-3.8125	45.7501	396609	126173	126184	12	12	1.12857e-05	0.004	0.00139942	0.236	chr8:49647579-49648519
DMR_240	chr8	109095264	109096301	1037	-3.30572	46.2801	402885	127959	127972	14	14	3.3857e-05	0.008	0.00129785	0.236	chr8:109095264-109096301
DMR_241	chr10	133999287	134000524	1237	-3.28825	46.0356	61902	18647	18660	14	15	3.3857e-05	0.008	0.00134299	0.236	chr10:133999287-134000524
DMR_243	chr1	114696350	114697113	763	-3.26513	45.7118	22858	7532	7545	14	14	3.3857e-05	0.008	0.00141071	0.236	chr1:114696350-114697113
DMR_582	chr5	146257347	146258615	1268	-2.30302	46.0603	335957	105109	105128	20	22	0.000248285	0.084	0.00133171	0.236	chr5:146257347-146258615
DMR_242	chr6	31539539	31540411	872	3.26874	45.7624	348501	110381	110394	14	18	3.3857e-05	0.008	0.00138814	0.236	chr6:31539539-31540411
DMR_146	chr15	27215681	27216819	1138	-3.51115	45.645	134658	43018	43030	13	15	2.25713e-05	0.004	0.00143328	0.24	chr15:27215681-27216819
DMR_719	chr11	31831957	31834344	2387	-1.62989	45.6369	68677	21323	21350	28	31	0.000733568	0.152	0.00143328	0.24	chr11:31831957-31834344
DMR_64	chr10	128993810	128994702	892	-4.53394	45.3394	60878	18472	18481	10	10	0	0	0.00147842	0.244	chr10:128993810-128994702
DMR_63	chr8	69243285	69244553	1268	-4.12431	45.3674	398689	126792	126802	11	11	0	0	0.00147842	0.244	chr8:69243285-69244553
DMR_147	chr5	72415687	72416677	990	-3.50155	45.5201	326747	101760	101772	13	14	2.25713e-05	0.004	0.00145585	0.244	chr5:72415687-72416677
DMR_148	chr15	83953690	83954246	556	-3.02558	45.3838	145108	46544	46558	15	17	2.25713e-05	0.004	0.00146714	0.244	chr15:83953690-83954246
DMR_149	chr15	58357874	58358384	510	-3.47352	45.1558	139272	44738	44750	13	13	2.25713e-05	0.004	0.00151228	0.252	chr15:58357874-58358384
DMR_600	chr1	34630153	34632118	1965	-2.24848	44.9696	11290	3187	3206	20	25	0.000304713	0.092	0.00153485	0.256	chr1:34630153-34632118
DMR_150	chr1	60280088	60281077	989	-3.72421	44.6905	16926	5177	5188	12	12	1.12857e-05	0.004	0.00159128	0.264	chr1:60280088-60281077
DMR_244	chr3	164913627	164915115	1488	-3.18528	44.5939	294483	93296	93309	14	14	3.3857e-05	0.008	0.00159128	0.264	chr3:164913627-164915115
DMR_65	chr7	116962950	116964012	1062	-4.44231	44.4231	382177	122715	122724	10	10	0	0	0.00165899	0.268	chr7:116962950-116964012
DMR_66	chr10	128076910	128077570	660	-4.01862	44.2048	60763	18452	18462	11	11	0	0	0.00169285	0.276	chr10:128076910-128077570
DMR_67	chr3	179754239	179755285	1046	-4.00113	44.0124	296107	93621	93631	11	11	0	0	0.00170414	0.276	chr3:179754239-179755285
DMR_246	chr14	29234282	29235469	1187	-3.14375	44.0125	120964	38772	38785	14	14	3.3857e-05	0.008	0.00170414	0.276	chr14:29234282-29235469
DMR_245	chr2	51259175	51260176	1001	-2.94348	44.1522	220674	72403	72417	15	16	3.3857e-05	0.008	0.00169285	0.276	chr2:51259175-51260176
DMR_247	chr5	121647154	121648409	1255	-3.13945	43.9523	331541	103254	103267	14	14	3.3857e-05	0.008	0.00172671	0.284	chr5:121647154-121648409
DMR_420	chr3	139257713	139258948	1235	-2.7308	43.6928	291675	92421	92436	16	16	6.7714e-05	0.024	0.00177185	0.288	chr3:139257713-139258948
DMR_68	chr1	228645462	228645796	334	-4.84741	43.6267	37684	12637	12645	9	9	0	0	0.00178313	0.292	chr1:228645462-228645796
DMR_153	chr3	68981852	68982098	246	-3.95792	43.5371	284175	90274	90284	11	11	1.12857e-05	0.004	0.00179442	0.292	chr3:68981852-68982098
DMR_151	chr14	60975174	60976285	1111	-3.63504	43.6205	124292	40104	40115	12	12	1.12857e-05	0.004	0.00178313	0.292	chr14:60975174-60976285
DMR_152	chr4	176986745	176987577	832	-3.62962	43.5554	316946	99554	99565	12	16	1.12857e-05	0.004	0.00179442	0.292	chr4:176986745-176987577
DMR_601	chr7	28996196	28998214	2018	-2.29158	43.54	371761	119717	119735	19	24	0.000293427	0.092	0.00179442	0.292	chr7:28996196-28998214
DMR_154	chr11	20690682	20691429	747	-3.6133	43.3596	67945	21099	21110	12	12	1.12857e-05	0.004	0.00181699	0.296	chr11:20690682-20691429
DMR_249	chr1	165204410	165205506	1096	-3.32779	43.2612	27786	9914	9926	13	13	3.3857e-05	0.008	0.00181699	0.296	chr1:165204410-165205506
DMR_248	chr4	48987578	48988801	1223	-2.89498	43.4246	306477	96289	96303	15	15	3.3857e-05	0.008	0.00180571	0.296	chr4:48987578-48988801
DMR_640	chr14	69726197	69727356	1159	-2.16102	43.2204	126073	40655	40674	20	23	0.000406284	0.112	0.00181699	0.296	chr14:69726197-69727356
DMR_69	chr5	140306054	140306458	404	-4.29277	42.9277	334815	104615	104624	10	10	0	0	0.00185085	0.3	chr5:140306054-140306458
DMR_155	chr5	170735973	170736572	599	-3.91104	43.0214	339335	106013	106023	11	11	1.12857e-05	0.004	0.00183956	0.3	chr5:170735973-170736572
DMR_159	chr20	17206558	17207697	1139	-3.89794	42.8774	248660	79978	79988	11	11	1.12857e-05	0.004	0.00185085	0.3	chr20:17206558-17207697
DMR_156	chr11	101454317	101454996	679	-3.58176	42.9812	80245	25702	25713	12	15	1.12857e-05	0.004	0.00183956	0.3	chr11:101454317-101454996
DMR_157	chr11	115374739	115375718	979	-3.5749	42.8988	82099	26426	26437	12	12	1.12857e-05	0.004	0.00185085	0.3	chr11:115374739-115375718
DMR_158	chr10	118608473	118609402	929	-3.57471	42.8966	58750	17981	17992	12	12	1.12857e-05	0.004	0.00185085	0.3	chr10:118608473-118609402
DMR_308	chr4	156128904	156130208	1304	-3.05943	42.832	315384	99047	99060	14	14	5.64283e-05	0.012	0.00185085	0.3	chr4:156128904-156130208
DMR_160	chr7	87256748	87257790	1042	-3.56305	42.7566	378231	121079	121090	12	13	2.25713e-05	0.004	0.00186213	0.304	chr7:87256748-87257790
DMR_309	chr12	81471311	81472177	866	-3.05407	42.757	98710	32286	32299	14	17	5.64283e-05	0.012	0.00186213	0.304	chr12:81471311-81472177
DMR_821	chr11	44332507	44333192	685	-1.64418	42.7487	70115	21803	21828	26	45	0.00108342	0.216	0.00186213	0.304	chr11:44332507-44333192
DMR_70	chr15	96873850	96874052	202	-4.26605	42.6605	147400	47196	47205	10	10	0	0	0.00189599	0.308	chr15:96873850-96874052
DMR_364	chr14	66974032	66975599	1567	-2.8417	42.6254	125423	40473	40487	15	15	5.64283e-05	0.016	0.00189599	0.308	chr14:66974032-66975599
DMR_71	chr9	17578725	17579227	502	-4.21623	42.1623	410679	129520	129529	10	10	0	0	0.00195242	0.312	chr9:17578725-17579227
DMR_161	chr3	11033866	11035357	1491	-3.85843	42.4428	274851	87103	87113	11	11	1.12857e-05	0.004	0.00191856	0.312	chr3:11033866-11035357
DMR_162	chr6	125283726	125284659	933	-3.5285	42.342	359018	116737	116748	12	12	2.25713e-05	0.004	0.00194113	0.312	chr6:125283726-125284659
DMR_163	chr20	52789956	52790978	1022	-3.52685	42.3222	255670	82062	82073	12	12	2.25713e-05	0.004	0.00195242	0.312	chr20:52789956-52790978
DMR_164	chr18	5543271	5544237	966	-3.52358	42.2829	187076	61026	61037	12	15	2.25713e-05	0.004	0.00195242	0.312	chr18:5543271-5544237
DMR_165	chr12	88974137	88974665	528	-3.51088	42.1305	99068	32433	32444	12	13	2.25713e-05	0.004	0.00197499	0.312	chr12:88974137-88974665
DMR_250	chr7	79083445	79084127	682	-3.25865	42.3624	377639	120961	120973	13	14	3.3857e-05	0.008	0.00194113	0.312	chr7:79083445-79084127
DMR_251	chr4	157996959	157997750	791	-3.24918	42.2394	315557	99110	99122	13	13	3.3857e-05	0.008	0.00195242	0.312	chr4:157996959-157997750
DMR_368	chr4	155662217	155664242	2025	-3.00924	42.1293	315362	99012	99025	14	19	6.7714e-05	0.016	0.00197499	0.312	chr4:155662217-155664242
DMR_365	chr6	87646738	87647644	906	-2.82527	42.379	355488	115623	115637	15	17	5.64283e-05	0.016	0.00194113	0.312	chr6:87646738-87647644
DMR_366	chr19	9608746	9609786	1040	-2.82247	42.3371	199503	64017	64031	15	15	5.64283e-05	0.016	0.00195242	0.312	chr19:9608746-9609786
DMR_367	chr6	110299415	110300573	1158	-2.81115	42.1672	357617	116302	116316	15	15	5.64283e-05	0.016	0.00195242	0.312	chr6:110299415-110300573
DMR_72	chr12	85673860	85674694	834	-4.17741	41.7741	98915	32383	32392	10	10	0	0	0.00208785	0.316	chr12:85673860-85674694
DMR_73	chr4	55990944	55991943	999	-4.17621	41.7621	306917	96430	96439	10	10	0	0	0.00208785	0.316	chr4:55990944-55991943
DMR_168	chr1	179711859	179712740	881	-3.8119	41.9309	29837	10588	10598	11	12	1.12857e-05	0.004	0.00206528	0.316	chr1:179711859-179712740
DMR_166	chr11	12398475	12399176	701	-3.50714	42.0856	66458	20635	20646	12	12	2.25713e-05	0.004	0.00199756	0.316	chr11:12398475-12399176
DMR_167	chr3	170302404	170304031	1627	-3.50593	42.0711	295008	93450	93461	12	14	2.25713e-05	0.004	0.00202013	0.316	chr3:170302404-170304031
DMR_169	chr1	233749230	233750313	1083	-3.46825	41.6191	38779	12877	12888	12	12	2.25713e-05	0.004	0.00215556	0.316	chr1:233749230-233750313
DMR_398	chr2	180725622	180726697	1075	-2.99427	41.9198	236159	76718	76731	14	14	7.89996e-05	0.02	0.00206528	0.316	chr2:180725622-180726697
DMR_369	chr18	28621985	28623159	1174	-2.78576	41.7863	189395	61526	61540	15	16	6.7714e-05	0.016	0.00208785	0.316	chr18:28621985-28623159
DMR_520	chr1	3567408	3568245	837	-2.47492	42.0736	1823	529	545	17	33	0.000169285	0.056	0.00202013	0.316	chr1:3567408-3568245
DMR_542	chr10	61121956	61123096	1140	-2.44897	41.6325	49146	15073	15089	17	17	0.000203142	0.064	0.00214428	0.316	chr10:61121956-61123096
DMR_574	chr5	57878188	57879443	1255	-2.3114	41.6052	325314	101259	101276	18	18	0.000282142	0.08	0.00215556	0.316	chr5:57878188-57879443
DMR_651	chr6	10415201	10416531	1330	-2.18911	41.593	344259	107099	107117	19	20	0.000451427	0.116	0.00215556	0.316	chr6:10415201-10416531
DMR_74	chr16	62069806	62070365	559	-4.14536	41.4536	158869	51007	51016	10	10	0	0	0.00222328	0.328	chr16:62069806-62070365
DMR_75	chr17	6679254	6679564	310	-4.12707	41.2707	168459	53834	53843	10	10	0	0	0.00225713	0.328	chr17:6679254-6679564
DMR_170	chr2	50574196	50575098	902	-3.76058	41.3663	220614	72392	72402	11	11	1.12857e-05	0.004	0.00222328	0.328	chr2:50574196-50575098
DMR_171	chr4	122301573	122302331	758	-3.43924	41.2709	312375	98154	98165	12	12	2.25713e-05	0.004	0.00225713	0.328	chr4:122301573-122302331
DMR_399	chr3	66023480	66024691	1211	-2.76284	41.4427	283921	90259	90273	15	15	7.89996e-05	0.02	0.00222328	0.328	chr3:66023480-66024691
DMR_76	chr8	24772137	24772513	376	-5.15082	41.2066	393217	125321	125328	8	8	0	0	0.00226842	0.332	chr8:24772137-24772513
DMR_172	chr7	54609534	54610192	658	-3.4301	41.1612	375420	120489	120500	12	12	2.25713e-05	0.004	0.0022797	0.332	chr7:54609534-54610192
DMR_422	chr12	54331892	54333323	1431	-2.93115	41.0361	95049	30619	30632	14	14	0.000101571	0.024	0.00231356	0.336	chr12:54331892-54333323
DMR_421	chr14	34419316	34420643	1327	-2.73635	41.0452	121463	38917	38931	15	15	9.02853e-05	0.024	0.00230228	0.336	chr14:34419316-34420643
DMR_423	chr4	56501718	56502919	1201	-2.73033	40.955	307000	96440	96454	15	18	9.02853e-05	0.024	0.00234742	0.336	chr4:56501718-56502919
DMR_677	chr7	95025194	95026211	1017	-2.16241	41.0858	378951	121559	121577	19	25	0.000485283	0.124	0.00230228	0.336	chr7:95025194-95026211
DMR_79	chr11	7272867	7273735	868	-4.51288	40.6159	65209	20271	20279	9	10	0	0	0.00247156	0.344	chr11:7272867-7273735
DMR_77	chr6	166581929	166582585	656	-4.07778	40.7778	364964	117981	117990	10	10	0	0	0.0024377	0.344	chr6:166581929-166582585
DMR_78	chr5	45695241	45696592	1351	-4.0652	40.652	324260	101001	101010	10	11	0	0	0.00244899	0.344	chr5:45695241-45696592
DMR_173	chr10	106399877	106400880	1003	-3.7045	40.7495	57321	17651	17661	11	11	1.12857e-05	0.004	0.0024377	0.344	chr10:106399877-106400880
DMR_447	chr20	21685925	21686728	803	-2.91685	40.836	249401	80227	80240	14	16	0.000112857	0.028	0.00240385	0.344	chr20:21685925-21686728
DMR_424	chr1	32930168	32931179	1011	-2.72074	40.8111	10833	3051	3065	15	15	9.02853e-05	0.024	0.00241513	0.344	chr1:32930168-32931179
DMR_425	chr7	12609818	12610833	1015	-2.70587	40.588	369635	118935	118949	15	19	9.02853e-05	0.024	0.00248285	0.344	chr7:12609818-12610833
DMR_710	chr11	2890389	2890725	336	-2.03352	40.6705	64282	19782	19801	20	31	0.000665854	0.148	0.00244899	0.344	chr11:2890389-2890725
DMR_426	chr1	153599479	153600156	677	2.70446	40.5669	25059	8600	8614	15	15	9.02853e-05	0.024	0.00249413	0.344	chr1:153599479-153600156
DMR_80	chr4	21950155	21951046	891	-4.03095	40.3095	304097	95667	95676	10	10	0	0	0.00256185	0.348	chr4:21950155-21951046
DMR_310	chr5	128300671	128301488	817	-3.35676	40.2811	332377	103460	103471	12	12	4.51427e-05	0.012	0.00257313	0.348	chr5:128300671-128301488
DMR_311	chr6	85473773	85474803	1030	-3.35004	40.2005	355376	115584	115595	12	12	4.51427e-05	0.012	0.0025957	0.348	chr6:85473773-85474803
DMR_252	chr7	136553088	136553884	796	-3.08727	40.1346	384559	123459	123471	13	13	3.3857e-05	0.008	0.0025957	0.348	chr7:136553088-136553884
DMR_427	chr4	168155124	168155980	856	-2.69741	40.4611	316182	99319	99333	15	15	0.000101571	0.024	0.0025167	0.348	chr4:168155124-168155980
DMR_458	chr9	1049898	1051165	1267	-2.67996	40.1995	409478	129367	129381	15	15	0.000135428	0.032	0.0025957	0.348	chr9:1049898-1051165
DMR_467	chr11	3662967	3664088	1121	-2.673	40.095	64500	19999	20013	15	15	0.000146714	0.036	0.00260699	0.348	chr11:3662967-3664088
DMR_506	chr14	38068340	38069728	1388	-2.52156	40.3449	121965	39188	39203	16	16	0.000157999	0.048	0.00255056	0.348	chr14:38068340-38069728
DMR_617	chr14	102025815	102027172	1357	-2.24614	40.4305	132210	42425	42442	18	18	0.000428855	0.1	0.00252799	0.348	chr14:102025815-102027172
DMR_81	chr10	129535138	129535898	760	-4.91526	39.3221	60930	18482	18489	8	8	0	0	0.00276499	0.356	chr10:129535138-129535898
DMR_175	chr13	96705123	96706104	981	-3.95724	39.5724	115817	37330	37339	10	10	1.12857e-05	0.004	0.00271984	0.356	chr13:96705123-96706104
DMR_176	chr1	241520286	241520941	655	-3.95101	39.5101	39857	13110	13119	10	10	1.12857e-05	0.004	0.00273113	0.356	chr1:241520286-241520941
DMR_177	chr4	187476326	187476953	627	-3.92087	39.2087	318259	99866	99875	10	12	1.12857e-05	0.004	0.00281013	0.356	chr4:187476326-187476953
DMR_174	chr6	117197653	117198560	907	-3.63845	40.023	358485	116576	116586	11	12	1.12857e-05	0.004	0.00262956	0.356	chr6:117197653-117198560
DMR_312	chr12	113916473	113917994	1521	-3.31028	39.7234	103452	33939	33950	12	12	4.51427e-05	0.012	0.00269727	0.356	chr12:113916473-113917994
DMR_313	chr14	85995859	85996873	1014	-3.30299	39.6359	128714	41484	41495	12	14	4.51427e-05	0.012	0.00270856	0.356	chr14:85995859-85996873
DMR_314	chr8	26721736	26723021	1285	-3.04127	39.5365	393562	125435	125447	13	13	5.64283e-05	0.012	0.00271984	0.356	chr8:26721736-26723021
DMR_315	chr4	108745325	108746407	1082	-3.02185	39.284	311267	97762	97774	13	16	5.64283e-05	0.012	0.00277627	0.356	chr4:108745325-108746407
DMR_476	chr18	31019946	31021065	1119	-2.83959	39.7543	189654	61608	61621	14	16	0.000146714	0.04	0.00266342	0.356	chr18:31019946-31021065
DMR_494	chr6	143998686	143999715	1029	-2.82783	39.5896	361519	117320	117333	14	14	0.000157999	0.044	0.00271984	0.356	chr6:143998686-143999715
DMR_495	chr14	37130762	37132774	2012	-2.82512	39.5516	121848	39132	39145	14	14	0.000157999	0.044	0.00271984	0.356	chr14:37130762-37132774
DMR_507	chr12	114843188	114844265	1077	-2.6383	39.5746	103630	33960	33974	15	15	0.000180571	0.048	0.00271984	0.356	chr12:114843188-114844265
DMR_531	chr8	65489554	65491318	1764	-2.49969	39.995	398245	126554	126569	16	16	0.000203142	0.06	0.00264085	0.356	chr8:65489554-65491318
DMR_566	chr6	46702683	46703554	871	-2.4604	39.3663	352726	114809	114824	16	20	0.00025957	0.076	0.0027537	0.356	chr6:46702683-46703554
DMR_82	chr8	110703888	110704289	401	-4.87056	38.9645	403048	128035	128042	8	8	0	0	0.00288913	0.36	chr8:110703888-110704289
DMR_178	chr8	17270347	17271215	868	-3.55553	39.1109	391716	124903	124913	11	11	2.25713e-05	0.004	0.00284399	0.36	chr8:17270347-17271215
DMR_179	chr1	151881785	151882675	890	-3.5552	39.1071	24679	8537	8547	11	12	2.25713e-05	0.004	0.00284399	0.36	chr1:151881785-151882675
DMR_180	chr7	70597058	70597921	863	-3.54836	39.032	376485	120607	120617	11	11	2.25713e-05	0.004	0.00286656	0.36	chr7:70597058-70597921
DMR_181	chr4	17782853	17783610	757	-3.54719	39.0191	303901	95605	95615	11	12	2.25713e-05	0.004	0.00287784	0.36	chr4:17782853-17783610
DMR_182	chr2	29337946	29338636	690	-3.54384	38.9823	217334	71658	71668	11	11	2.25713e-05	0.004	0.00288913	0.36	chr2:29337946-29338636
DMR_183	chr1	166135963	166136816	853	-3.53621	38.8983	27945	10017	10027	11	13	2.25713e-05	0.004	0.00288913	0.36	chr1:166135963-166136816
DMR_316	chr6	117585741	117587155	1414	-3.26131	39.1357	358503	116587	116598	12	12	4.51427e-05	0.012	0.00284399	0.36	chr6:117585741-117587155
DMR_317	chr13	95364510	95364993	483	-3.26052	39.1262	115636	37273	37284	12	12	4.51427e-05	0.012	0.00284399	0.36	chr13:95364510-95364993
DMR_83	chr1	115880850	115881259	409	-4.82817	38.6254	23016	7625	7632	8	9	0	0	0.0029907	0.364	chr1:115880850-115881259
DMR_186	chr20	55841841	55842347	506	-3.85482	38.5482	256055	82136	82145	10	11	1.12857e-05	0.004	0.00300199	0.364	chr20:55841841-55842347
DMR_190	chr5	1882520	1883514	994	-3.79186	37.9186	319655	100095	100104	10	10	1.12857e-05	0.004	0.00317127	0.364	chr5:1882520-1883514
DMR_184	chr8	119634155	119634795	640	-3.52154	38.7369	403720	128128	128138	11	11	2.25713e-05	0.004	0.00295684	0.364	chr8:119634155-119634795
DMR_185	chr6	84419189	84419613	424	-3.51027	38.613	355289	115527	115537	11	12	2.25713e-05	0.004	0.0029907	0.364	chr6:84419189-84419613
DMR_187	chr18	31803067	31804000	933	-3.49358	38.4294	189692	61643	61653	11	11	2.25713e-05	0.004	0.00302456	0.364	chr18:31803067-31804000
DMR_188	chr14	37666810	37667230	420	-3.46337	38.097	121908	39169	39179	11	13	2.25713e-05	0.004	0.00313741	0.364	chr14:37666810-37667230
DMR_189	chr2	56150255	56151179	924	-3.46193	38.0812	221182	72577	72587	11	11	2.25713e-05	0.004	0.0031487	0.364	chr2:56150255-56151179
DMR_253	chr3	137483479	137484586	1107	-3.41577	37.5735	291374	92212	92222	11	11	3.3857e-05	0.008	0.00335184	0.364	chr3:137483479-137484586
DMR_318	chr3	192444927	192445594	667	-3.2138	38.5656	298366	94252	94263	12	12	4.51427e-05	0.012	0.0029907	0.364	chr3:192444927-192445594
DMR_320	chr10	91295045	91295855	810	-3.15313	37.8376	54016	16318	16329	12	12	4.51427e-05	0.012	0.00325027	0.364	chr10:91295045-91295855
DMR_428	chr8	70982867	70984559	1692	-2.97513	38.6766	398858	126844	126856	13	13	0.000101571	0.024	0.00296813	0.364	chr8:70982867-70984559
DMR_429	chr3	181443971	181445647	1676	-2.96286	38.5172	296234	93706	93718	13	14	0.000101571	0.024	0.00300199	0.364	chr3:181443971-181445647
DMR_430	chr8	65291287	65292498	1211	-2.95642	38.4335	398229	126541	126553	13	13	0.000101571	0.024	0.00302456	0.364	chr8:65291287-65292498
DMR_431	chr10	50886878	50887934	1056	-2.93848	38.2002	48529	14917	14929	13	13	0.000124142	0.024	0.00308099	0.364	chr10:50886878-50887934
DMR_432	chr4	128553617	128554327	710	-2.93264	38.1243	312834	98325	98337	13	13	0.000124142	0.024	0.00312613	0.364	chr4:128553617-128554327
DMR_433	chr11	113184936	113185879	943	-2.92185	37.984	81695	26355	26367	13	13	0.000124142	0.024	0.00317127	0.364	chr11:113184936-113185879
DMR_512	chr2	80531500	80532225	725	-2.73663	38.3129	224605	73853	73866	14	15	0.000191856	0.052	0.00304713	0.364	chr2:80531500-80532225
DMR_610	chr13	61988802	61990025	1223	-2.37874	38.0598	113924	36914	36929	16	17	0.000361141	0.096	0.0031487	0.364	chr13:61988802-61990025
DMR_626	chr3	125898783	125899925	1142	-2.25393	38.3169	289224	91552	91568	17	21	0.000462712	0.104	0.00304713	0.364	chr3:125898783-125899925
DMR_319	chr11	111250093	111250744	651	3.20185	38.4222	81288	26130	26141	12	12	4.51427e-05	0.012	0.00302456	0.364	chr11:111250093-111250744
DMR_84	chr15	29966827	29967620	793	-4.69036	37.5229	134982	43071	43078	8	8	0	0	0.00339698	0.368	chr15:29966827-29967620
DMR_85	chr2	14772312	14772963	651	-4.15377	37.3839	214676	70764	70772	9	9	0	0	0.00348727	0.372	chr2:14772312-14772963
DMR_191	chr2	210636188	210636844	656	-3.73652	37.3652	239434	77804	77813	10	10	1.12857e-05	0.004	0.00348727	0.372	chr2:210636188-210636844
DMR_459	chr6	122931037	122931702	665	-2.88339	37.4841	358905	116673	116685	13	13	0.000146714	0.032	0.00341956	0.372	chr6:122931037-122931702
DMR_549	chr8	98880860	98881927	1067	-2.67618	37.4665	401370	127624	127637	14	14	0.000293427	0.068	0.00343084	0.372	chr8:98880860-98881927
DMR_192	chr10	134599783	134599984	201	-3.71676	37.1676	62267	18707	18716	10	10	1.12857e-05	0.004	0.0035437	0.376	chr10:134599783-134599984
DMR_254	chr2	154335184	154335766	582	-3.3851	37.236	232876	75650	75660	11	16	3.3857e-05	0.008	0.00353241	0.376	chr2:154335184-154335766
DMR_255	chr10	28034669	28035208	539	-3.3843	37.2272	45802	14414	14424	11	11	3.3857e-05	0.008	0.00353241	0.376	chr10:28034669-28035208
DMR_256	chr9	137966942	137967652	710	-3.37912	37.1703	423096	131323	131333	11	11	3.3857e-05	0.008	0.0035437	0.376	chr9:137966942-137967652
DMR_321	chr1	27709634	27710030	396	-3.10044	37.2053	9406	2496	2507	12	15	4.51427e-05	0.012	0.0035437	0.376	chr1:27709634-27710030
DMR_460	chr12	114845747	114846503	756	-2.86369	37.2279	103632	33975	33987	13	13	0.000146714	0.032	0.00353241	0.376	chr12:114845747-114846503
DMR_86	chr1	225117389	225117817	428	-4.62838	37.0271	36797	12356	12363	8	8	0	0	0.00356627	0.38	chr1:225117389-225117817
DMR_193	chr17	50235279	50236104	825	-3.70343	37.0343	178452	58304	58313	10	10	1.12857e-05	0.004	0.00356627	0.38	chr17:50235279-50236104
DMR_468	chr13	43148017	43149281	1264	-2.84731	37.015	111913	36353	36365	13	13	0.000157999	0.036	0.00357756	0.38	chr13:43148017-43149281
DMR_257	chr21	40984285	40984886	601	-3.66506	36.6506	261636	83551	83560	10	11	2.25713e-05	0.008	0.00372427	0.384	chr21:40984285-40984886
DMR_496	chr10	50969997	50970863	866	-2.83265	36.8244	48553	14932	14944	13	17	0.000180571	0.044	0.00363398	0.384	chr10:50969997-50970863
DMR_89	chr20	9819272	9819820	548	-4.53672	36.2937	248032	79831	79838	8	8	0	0	0.00381455	0.392	chr20:9819272-9819820
DMR_90	chr3	3841043	3841853	810	-4.5187	36.1496	273759	86702	86709	8	8	0	0	0.00389355	0.392	chr3:3841043-3841853
DMR_87	chr8	35092683	35093411	728	-4.05978	36.538	394784	125789	125797	9	9	0	0	0.00376941	0.392	chr8:35092683-35093411
DMR_88	chr1	237204939	237205999	1060	-4.043	36.387	39491	13101	13109	9	9	0	0	0.00380327	0.392	chr1:237204939-237205999
DMR_258	chr12	99288473	99289295	822	-3.64428	36.4428	100590	32828	32837	10	10	2.25713e-05	0.008	0.00379198	0.392	chr12:99288473-99289295
DMR_259	chr21	28339262	28340304	1042	-3.63044	36.3044	259449	82967	82976	10	10	2.25713e-05	0.008	0.00381455	0.392	chr21:28339262-28340304
DMR_322	chr3	145878963	145879642	679	-3.30763	36.3839	292422	92617	92627	11	12	4.51427e-05	0.012	0.00380327	0.392	chr3:145878963-145879642
DMR_323	chr8	106330881	106332188	1307	-3.30081	36.3089	402656	127937	127947	11	11	4.51427e-05	0.012	0.00381455	0.392	chr8:106330881-106332188
DMR_324	chr8	117950244	117950929	685	-3.28842	36.1726	403436	128106	128116	11	14	4.51427e-05	0.012	0.00388227	0.392	chr8:117950244-117950929
DMR_325	chr14	60097124	60097721	597	-3.27578	36.0336	124162	40046	40056	11	12	4.51427e-05	0.012	0.00397255	0.392	chr14:60097124-60097721
DMR_370	chr1	58715499	58716377	878	-3.0314	36.3768	16656	5100	5111	12	14	6.7714e-05	0.016	0.00380327	0.392	chr1:58715499-58716377
DMR_371	chr1	78956382	78957682	1300	-3.01699	36.2038	18870	5851	5862	12	13	6.7714e-05	0.016	0.00387098	0.392	chr1:78956382-78957682
DMR_497	chr4	53617076	53617992	916	-2.80262	36.4341	306578	96349	96361	13	15	0.000191856	0.044	0.00379198	0.392	chr4:53617076-53617992
DMR_498	chr3	62362660	62364390	1730	-2.80235	36.4305	283391	90172	90184	13	13	0.000191856	0.044	0.00379198	0.392	chr3:62362660-62364390
DMR_499	chr11	20181456	20182695	1239	-2.80092	36.412	67888	21044	21056	13	13	0.000191856	0.044	0.00379198	0.392	chr11:20181456-20182695
DMR_611	chr10	119303831	119305335	1504	-2.41906	36.2859	58906	18026	18040	15	15	0.000440141	0.096	0.00382584	0.392	chr10:119303831-119305335
DMR_91	chr3	48700269	48700498	229	-4.47303	35.7842	280697	88906	88913	8	8	0	0	0.00406284	0.396	chr3:48700269-48700498
DMR_92	chr12	81331457	81331845	388	-4.4611	35.6888	98703	32274	32281	8	9	0	0	0.0040967	0.396	chr12:81331457-81331845
DMR_194	chr10	128593624	128594417	793	-3.97382	35.7644	60826	18463	18471	9	9	1.12857e-05	0.004	0.00407412	0.396	chr10:128593624-128594417
DMR_195	chr10	96161916	96162284	368	-3.95925	35.6333	54757	16554	16562	9	10	1.12857e-05	0.004	0.00413055	0.396	chr10:96161916-96162284
DMR_260	chr13	70681804	70682525	721	-3.59995	35.9995	114166	36943	36952	10	16	2.25713e-05	0.008	0.00399512	0.396	chr13:70681804-70682525
DMR_261	chr1	217310887	217311608	721	-3.58921	35.8921	35688	12052	12061	10	10	2.25713e-05	0.008	0.00404027	0.396	chr1:217310887-217311608
DMR_326	chr19	44952417	44952808	391	-3.2627	35.8897	207137	67934	67944	11	11	4.51427e-05	0.012	0.00404027	0.396	chr19:44952417-44952808
DMR_400	chr1	179560631	179561500	869	-2.99259	35.9111	29822	10575	10586	12	13	9.02853e-05	0.02	0.00402898	0.396	chr1:179560631-179561500
DMR_583	chr11	64739253	64739852	599	-2.57255	36.0157	73798	23302	23315	14	14	0.000383713	0.084	0.00399512	0.396	chr11:64739253-64739852
DMR_584	chr3	173114306	173116161	1855	-2.54517	35.6323	295500	93532	93545	14	16	0.000394998	0.084	0.00413055	0.396	chr3:173114306-173116161
DMR_585	chr5	178986131	178986906	775	-2.54469	35.6256	341598	106612	106625	14	14	0.000394998	0.084	0.00413055	0.396	chr5:178986131-178986906
DMR_720	chr3	149374914	149376317	1403	-2.1104	35.8767	292826	92748	92764	17	21	0.000868996	0.152	0.00404027	0.396	chr3:149374914-149376317
DMR_196	chr5	167718982	167719742	760	-3.93654	35.4288	338813	105907	105915	9	9	1.12857e-05	0.004	0.00422084	0.4	chr5:167718982-167719742
DMR_262	chr4	106816089	106817015	926	-3.54717	35.4717	311147	97720	97729	10	10	3.3857e-05	0.008	0.00418698	0.4	chr4:106816089-106817015
DMR_448	chr14	37640995	37641984	989	-2.95584	35.4701	121903	39155	39166	12	12	0.000124142	0.028	0.00418698	0.4	chr14:37640995-37641984
DMR_728	chr5	161274425	161275745	1320	-2.07984	35.3573	338411	105817	105833	17	27	0.000993138	0.156	0.00427727	0.404	chr5:161274425-161275745
DMR_197	chr18	24765473	24765880	407	-3.91846	35.2661	189270	61517	61525	9	9	1.12857e-05	0.004	0.00432241	0.408	chr18:24765473-24765880
DMR_198	chr2	131513632	131514163	531	-3.90927	35.1834	230691	75318	75326	9	9	1.12857e-05	0.004	0.00434498	0.408	chr2:131513632-131514163
DMR_461	chr4	164253006	164254111	1105	-2.93859	35.263	315923	99196	99207	12	15	0.000157999	0.032	0.00432241	0.408	chr4:164253006-164254111
DMR_462	chr2	160918519	160919532	1013	-2.93079	35.1695	233478	75802	75813	12	13	0.000157999	0.032	0.00434498	0.408	chr2:160918519-160919532
DMR_696	chr17	46655164	46656093	929	-2.20538	35.2861	177330	57688	57703	16	16	0.000789996	0.136	0.00431112	0.408	chr17:46655164-46656093
DMR_812	chr5	134871462	134872315	853	-1.96023	35.2841	333591	104031	104048	18	23	0.00137685	0.208	0.00431112	0.408	chr5:134871462-134872315
DMR_200	chr7	123673331	123673926	595	-3.8479	34.6311	382707	122860	122868	9	9	1.12857e-05	0.004	0.00466098	0.412	chr7:123673331-123673926
DMR_201	chr14	79745997	79746780	783	-3.82644	34.4379	128394	41421	41429	9	9	1.12857e-05	0.004	0.00475126	0.412	chr14:79745997-79746780
DMR_263	chr2	71503482	71504232	750	-3.49109	34.9109	223427	73333	73342	10	11	3.3857e-05	0.008	0.00451427	0.412	chr2:71503482-71504232
DMR_264	chr7	87229552	87230509	957	-3.44794	34.4794	378225	121068	121077	10	10	3.3857e-05	0.008	0.00473998	0.412	chr7:87229552-87230509
DMR_327	chr17	32483711	32484259	548	-3.19574	35.1531	173243	55772	55782	11	13	4.51427e-05	0.012	0.00435627	0.412	chr17:32483711-32484259
DMR_328	chr2	176986659	176987605	946	-3.19019	35.0921	235617	76508	76518	11	12	4.51427e-05	0.012	0.00440141	0.412	chr2:176986659-176987605
DMR_329	chr10	134901208	134902618	1410	-3.18306	35.0136	62499	18741	18751	11	11	4.51427e-05	0.012	0.00443527	0.412	chr10:134901208-134902618
DMR_330	chr15	35046610	35047411	801	-3.14261	34.5687	135667	43221	43231	11	11	4.51427e-05	0.012	0.00469484	0.412	chr15:35046610-35047411
DMR_469	chr1	75593476	75594531	1055	-2.91332	34.9598	18508	5704	5715	12	13	0.000169285	0.036	0.00444655	0.412	chr1:75593476-75594531
DMR_470	chr11	115630531	115631452	921	-2.91275	34.953	82155	26438	26449	12	15	0.000169285	0.036	0.00445784	0.412	chr11:115630531-115631452
DMR_471	chr2	207139066	207139471	405	-2.91146	34.9375	238917	77682	77693	12	12	0.000180571	0.036	0.00449169	0.412	chr2:207139066-207139471
DMR_477	chr14	94254131	94254985	854	-2.88648	34.6378	130146	41882	41893	12	12	0.000191856	0.04	0.00466098	0.412	chr14:94254131-94254985
DMR_478	chr5	63256926	63257941	1015	-2.87361	34.4833	325816	101384	101395	12	12	0.000191856	0.04	0.00473998	0.412	chr5:63256926-63257941
DMR_567	chr1	34642184	34643124	940	-2.68462	34.9001	11295	3212	3224	13	13	0.000361141	0.076	0.00451427	0.412	chr1:34642184-34643124
DMR_594	chr18	49866065	49866548	483	-2.65284	34.4869	191595	62097	62109	13	19	0.000394998	0.088	0.00472869	0.412	chr18:49866065-49866548
DMR_612	chr4	171011099	171011673	574	-2.50599	35.0838	316541	99397	99410	14	15	0.000440141	0.096	0.00440141	0.412	chr4:171011099-171011673
DMR_666	chr1	229569608	229570582	974	-2.47696	34.6774	37922	12688	12701	14	14	0.000541712	0.12	0.00463841	0.412	chr1:229569608-229570582
DMR_667	chr2	171626602	171627790	1188	-2.47582	34.6615	234710	76138	76151	14	14	0.000541712	0.12	0.00466098	0.412	chr2:171626602-171627790
DMR_721	chr2	200333401	200335148	1747	-2.17016	34.7226	237834	77304	77319	16	16	0.000947996	0.152	0.00460455	0.412	chr2:200333401-200335148
DMR_740	chr6	29760158	29760909	751	-2.15783	34.5252	347826	108684	108699	16	16	0.001027	0.164	0.00471741	0.412	chr6:29760158-29760909
DMR_199	chr2	101592847	101593793	946	3.89797	35.0817	226643	74532	74540	9	9	1.12857e-05	0.004	0.00440141	0.412	chr2:101592847-101593793
DMR_202	chr2	150186276	150186923	647	-3.80498	34.2448	232409	75532	75540	9	9	1.12857e-05	0.004	0.00485283	0.416	chr2:150186276-150186923
DMR_265	chr5	113391125	113392117	992	-3.43306	34.3306	330858	102957	102966	10	10	3.3857e-05	0.008	0.00479641	0.416	chr5:113391125-113392117
DMR_331	chr9	113341925	113342661	736	-3.12646	34.3911	417408	130515	130525	11	11	4.51427e-05	0.012	0.00477384	0.416	chr9:113341925-113342661
DMR_332	chr6	72595944	72596748	804	-3.11802	34.2982	354445	115189	115199	11	11	4.51427e-05	0.012	0.00481898	0.416	chr6:72595944-72596748
DMR_333	chr5	33891893	33892621	728	-3.10014	34.1015	322849	100486	100496	11	14	4.51427e-05	0.012	0.00495441	0.416	chr5:33891893-33892621
DMR_334	chr2	75787718	75788552	834	-3.09334	34.0267	224368	73795	73805	11	13	4.51427e-05	0.012	0.00496569	0.416	chr2:75787718-75788552
DMR_335	chr8	145925258	145926089	831	-3.08561	33.9417	409213	129269	129279	11	11	4.51427e-05	0.012	0.00502212	0.416	chr8:145925258-145926089
DMR_690	chr2	71126606	71127576	970	-2.26344	33.9516	223341	73237	73251	15	17	0.000801282	0.132	0.00501083	0.416	chr2:71126606-71127576
DMR_93	chr4	155664941	155665249	308	-4.22395	33.7916	315363	99026	99033	8	8	0	0	0.00515755	0.42	chr4:155664941-155665249
DMR_203	chr11	105480347	105480979	632	-3.76155	33.854	80692	25836	25844	9	12	1.12857e-05	0.004	0.00511241	0.42	chr11:105480347-105480979
DMR_204	chr1	215256254	215257222	968	-3.75379	33.7841	35525	12033	12041	9	9	1.12857e-05	0.004	0.00516883	0.42	chr1:215256254-215257222
DMR_205	chr11	71955113	71955599	486	-3.71563	33.4407	76658	24583	24591	9	9	1.12857e-05	0.004	0.00539455	0.424	chr11:71955113-71955599
DMR_206	chr8	24771114	24771645	531	-3.71458	33.4312	393216	125312	125320	9	9	1.12857e-05	0.004	0.00539455	0.424	chr8:24771114-24771645
DMR_372	chr11	8190152	8191093	941	-3.06689	33.7358	65418	20311	20321	11	12	6.7714e-05	0.016	0.0051914	0.424	chr11:8190152-8191093
DMR_373	chr3	153838620	153839287	667	-3.06278	33.6906	293509	92893	92903	11	14	6.7714e-05	0.016	0.00520269	0.424	chr3:153838620-153839287
DMR_521	chr4	157891938	157892765	827	-2.79349	33.5219	315537	99098	99109	12	12	0.00025957	0.056	0.00531555	0.424	chr4:157891938-157892765
DMR_522	chr2	182545308	182545934	626	-2.78333	33.4	236347	76757	76768	12	12	0.000270856	0.056	0.00540583	0.424	chr2:182545308-182545934
DMR_697	chr6	10419016	10420696	1680	-2.40939	33.7314	344262	107118	107131	14	17	0.000699711	0.136	0.0051914	0.424	chr6:10419016-10420696
DMR_703	chr2	20189487	20190511	1024	-2.24313	33.647	215350	70911	70925	15	17	0.00093671	0.144	0.00522526	0.424	chr2:20189487-20190511
DMR_704	chr14	23821149	23822408	1259	-2.24146	33.6218	120343	38384	38398	15	15	0.00093671	0.144	0.00523655	0.424	chr14:23821149-23822408
DMR_207	chr19	57182816	57183342	526	-3.70308	33.3277	211235	69870	69878	9	9	1.12857e-05	0.004	0.00548483	0.428	chr19:57182816-57183342
DMR_336	chr2	120301598	120302499	901	-3.332	33.32	229153	75061	75070	10	10	5.64283e-05	0.012	0.00549612	0.428	chr2:120301598-120302499
DMR_337	chr13	108519880	108521062	1182	-3.32865	33.2865	117382	37559	37568	10	10	5.64283e-05	0.012	0.00549612	0.428	chr13:108519880-108521062
DMR_338	chr14	58332480	58333164	684	-3.32835	33.2835	123875	39899	39908	10	11	5.64283e-05	0.012	0.0055074	0.428	chr14:58332480-58333164
DMR_722	chr3	142607280	142608228	948	-2.3792	33.3089	292180	92541	92554	14	19	0.000778711	0.152	0.00549612	0.428	chr3:142607280-142608228
DMR_772	chr4	120133382	120134582	1200	-2.0824	33.3184	312213	98080	98095	16	16	0.00141071	0.184	0.00549612	0.428	chr4:120133382-120134582
DMR_339	chr7	38670412	38671190	778	-3.32518	33.2518	373260	120063	120072	10	10	5.64283e-05	0.012	0.00552997	0.432	chr7:38670412-38671190
DMR_401	chr6	123110241	123110863	622	-3.01965	33.2162	358936	116699	116709	11	16	7.89996e-05	0.02	0.00556383	0.432	chr6:123110241-123110863
DMR_543	chr4	104640489	104641554	1065	-2.76647	33.1977	310993	97651	97662	12	13	0.000304713	0.064	0.00556383	0.432	chr4:104640489-104641554
DMR_602	chr14	61116048	61117162	1114	-2.55831	33.258	124325	40116	40128	13	13	0.000473998	0.092	0.00552997	0.432	chr14:61116048-61117162
DMR_603	chr10	64133674	64134403	729	-2.54923	33.1399	49577	15201	15213	13	15	0.000496569	0.092	0.00556383	0.432	chr10:64133674-64134403
DMR_208	chr13	112721325	112721950	625	-3.67272	33.0545	118360	37715	37723	9	9	1.12857e-05	0.004	0.0055864	0.436	chr13:112721325-112721950
DMR_209	chr2	106015518	106016014	496	-3.67079	33.0371	227386	74693	74701	9	12	1.12857e-05	0.004	0.00560897	0.436	chr2:106015518-106016014
DMR_340	chr10	95653447	95654158	711	-3.30372	33.0372	54666	16535	16544	10	10	5.64283e-05	0.012	0.00560897	0.436	chr10:95653447-95654158
DMR_556	chr5	89854293	89854979	686	-2.75488	33.0585	328855	102374	102385	12	12	0.000327284	0.072	0.0055864	0.436	chr5:89854293-89854979
DMR_94	chr3	96533290	96533824	534	-4.10921	32.8737	285685	90550	90557	8	8	0	0	0.00581212	0.44	chr3:96533290-96533824
DMR_266	chr4	118006405	118006832	427	-3.65458	32.8912	312077	98017	98025	9	9	2.25713e-05	0.008	0.00578954	0.44	chr4:118006405-118006832
DMR_341	chr2	229045958	229046785	827	-3.29749	32.9749	242185	78512	78521	10	12	5.64283e-05	0.012	0.00568797	0.44	chr2:229045958-229046785
DMR_342	chr6	78172691	78173607	916	-3.29065	32.9065	354908	115336	115345	10	10	5.64283e-05	0.012	0.00578954	0.44	chr6:78172691-78173607
DMR_434	chr2	176994142	176994764	622	-3.00203	33.0223	235624	76527	76537	11	11	0.000101571	0.024	0.00562026	0.44	chr2:176994142-176994764
DMR_435	chr4	46994956	46996057	1101	-2.99904	32.9895	306206	96156	96166	11	13	0.000101571	0.024	0.0056654	0.44	chr4:46994956-46996057
DMR_575	chr7	30029231	30029808	577	-2.74025	32.883	371963	119777	119788	12	14	0.000372427	0.08	0.00580083	0.44	chr7:30029231-30029808
DMR_618	chr5	41509849	41511038	1189	-2.53227	32.9196	323925	100791	100803	13	14	0.00051914	0.1	0.00575569	0.44	chr5:41509849-41511038
DMR_619	chr7	93519220	93520440	1220	-2.53185	32.9141	378787	121400	121412	13	14	0.00051914	0.1	0.00576697	0.44	chr7:93519220-93520440
DMR_792	chr7	19156902	19158041	1139	-2.05385	32.8615	370227	119054	119069	16	16	0.00150099	0.196	0.00581212	0.44	chr7:19156902-19158041
DMR_436	chr3	153839743	153840718	975	-2.98288	32.8117	293510	92904	92914	11	11	0.000112857	0.024	0.00586854	0.444	chr3:153839743-153840718
DMR_586	chr5	5139458	5140029	571	-2.73552	32.8262	320226	100186	100197	12	13	0.000383713	0.084	0.00585726	0.444	chr5:5139458-5140029
DMR_729	chr11	69633659	69634648	989	-2.34604	32.8445	75870	24438	24451	14	15	0.000812568	0.156	0.00584597	0.444	chr11:69633659-69634648
DMR_95	chr15	96876248	96876737	489	-4.07658	32.6127	147404	47206	47213	8	8	0	0	0.00604912	0.448	chr15:96876248-96876737
DMR_96	chr4	119273827	119274647	820	-4.06391	32.5113	312114	98038	98045	8	9	0	0	0.00612811	0.448	chr4:119273827-119274647
DMR_449	chr10	77163316	77164227	911	-2.97836	32.762	51884	15941	15951	11	11	0.000124142	0.028	0.00589112	0.448	chr10:77163316-77164227
DMR_450	chr20	57875094	57875735	641	-2.97733	32.7506	256744	82438	82448	11	12	0.000124142	0.028	0.00591369	0.448	chr20:57875094-57875735
DMR_463	chr5	59188920	59189934	1014	-2.96843	32.6527	325473	101301	101311	11	12	0.000135428	0.032	0.00597012	0.448	chr5:59188920-59189934
DMR_587	chr18	59000502	59001726	1224	-2.72992	32.7591	192745	62277	62288	12	13	0.000383713	0.084	0.00589112	0.448	chr18:59000502-59001726
DMR_604	chr3	158288695	158289160	465	-2.71019	32.5223	294037	93123	93134	12	12	0.000428855	0.092	0.00610554	0.448	chr3:158288695-158289160
DMR_605	chr1	86046307	86046961	654	-2.70631	32.4758	19428	5979	5990	12	17	0.000428855	0.092	0.00615069	0.448	chr1:86046307-86046961
DMR_730	chr6	163147999	163149169	1170	-2.34096	32.7734	364517	117945	117958	14	19	0.000812568	0.156	0.00589112	0.448	chr6:163147999-163149169
DMR_731	chr7	14028498	14029682	1184	-2.32801	32.5921	369756	118963	118976	14	14	0.000812568	0.156	0.00604912	0.448	chr7:14028498-14029682
DMR_267	chr3	172166182	172166517	335	-3.6044	32.4396	295383	93501	93509	9	9	2.25713e-05	0.008	0.00619583	0.452	chr3:172166182-172166517
DMR_343	chr12	64784070	64784686	616	-3.24358	32.4358	96840	31732	31741	10	10	5.64283e-05	0.012	0.00619583	0.452	chr12:64784070-64784686
DMR_344	chr12	82152229	82152633	404	-3.24279	32.4279	98763	32300	32309	10	10	5.64283e-05	0.012	0.00619583	0.452	chr12:82152229-82152633
DMR_345	chr10	122215735	122216378	643	-3.241	32.41	59430	18136	18145	10	10	5.64283e-05	0.012	0.00620711	0.452	chr10:122215735-122216378
DMR_346	chr18	56887002	56887410	408	-3.24075	32.4075	192520	62266	62275	10	11	5.64283e-05	0.012	0.00620711	0.452	chr18:56887002-56887410
DMR_268	chr4	121844174	121844443	269	-3.59293	32.3364	312323	98136	98144	9	10	2.25713e-05	0.008	0.00630869	0.456	chr4:121844174-121844443
DMR_347	chr5	145717597	145718965	1368	-3.23368	32.3368	335861	105079	105088	10	10	5.64283e-05	0.012	0.00630869	0.456	chr5:145717597-145718965
DMR_479	chr12	82153008	82153736	728	-2.94261	32.3687	98764	32310	32320	11	11	0.000169285	0.04	0.00628611	0.456	chr12:82153008-82153736
DMR_97	chr3	192958373	192958968	595	-4.03888	32.311	298440	94272	94279	8	8	0	0	0.00635383	0.464	chr3:192958373-192958968
DMR_748	chr3	181429233	181430485	1252	-2.30382	32.2535	296225	93691	93704	14	14	0.000925424	0.172	0.00639897	0.464	chr3:181429233-181430485
DMR_269	chr17	80192161	80192794	633	3.58993	32.3094	185898	60575	60583	9	9	2.25713e-05	0.008	0.00635383	0.464	chr17:80192161-80192794
DMR_613	chr5	80256087	80256867	780	-2.68501	32.2201	328031	102117	102128	12	13	0.000530426	0.096	0.00643283	0.468	chr5:80256087-80256867
DMR_270	chr6	100441722	100442151	429	-3.57005	32.1304	356479	116005	116013	9	9	3.3857e-05	0.008	0.0065344	0.472	chr6:100441722-100442151
DMR_374	chr4	94749308	94750205	897	-3.21317	32.1317	310189	97392	97401	10	10	6.7714e-05	0.016	0.0065344	0.472	chr4:94749308-94750205
DMR_271	chr1	241587099	241587783	684	-3.56627	32.0964	39866	13120	13128	9	9	3.3857e-05	0.008	0.00655697	0.476	chr1:241587099-241587783
DMR_272	chr5	63461232	63462187	955	-3.56166	32.0549	325826	101397	101405	9	10	3.3857e-05	0.008	0.00657954	0.476	chr5:63461232-63462187
DMR_273	chr4	25657365	25657921	556	-3.55105	31.9594	304477	95739	95747	9	11	3.3857e-05	0.008	0.00671497	0.476	chr4:25657365-25657921
DMR_376	chr6	26987649	26988289	640	-3.21131	32.1131	347078	107799	107808	10	11	6.7714e-05	0.016	0.00655697	0.476	chr6:26987649-26988289
DMR_377	chr8	38964784	38965492	708	-3.20938	32.0938	395468	125966	125975	10	14	6.7714e-05	0.016	0.00655697	0.476	chr8:38964784-38965492
DMR_378	chr3	134369828	134370241	413	-3.20062	32.0062	291075	92121	92130	10	10	6.7714e-05	0.016	0.00666983	0.476	chr3:134369828-134370241
DMR_379	chr6	46138530	46139019	489	-3.1965	31.965	352664	114759	114768	10	12	6.7714e-05	0.016	0.00671497	0.476	chr6:46138530-46139019
DMR_380	chr2	238395441	238396155	714	-3.17548	31.7548	244313	78833	78842	10	10	6.7714e-05	0.016	0.00689554	0.476	chr2:238395441-238396155
DMR_500	chr1	185703201	185703877	676	-2.91126	32.0238	30984	10883	10893	11	11	0.000225713	0.044	0.00663597	0.476	chr1:185703201-185703877
DMR_501	chr4	158140839	158141581	742	-2.9046	31.9506	315570	99123	99133	11	11	0.000225713	0.044	0.00672625	0.476	chr4:158140839-158141581
DMR_502	chr2	88751621	88752836	1215	-2.8982	31.8803	225416	74155	74165	11	11	0.000225713	0.044	0.00683911	0.476	chr2:88751621-88752836
DMR_503	chr14	93389146	93389876	730	-2.89724	31.8697	129933	41829	41839	11	15	0.000225713	0.044	0.0068504	0.476	chr14:93389146-93389876
DMR_504	chr8	65710790	65711916	1126	-2.89061	31.7967	398268	126588	126598	11	13	0.000225713	0.044	0.00687297	0.476	chr8:65710790-65711916
DMR_505	chr11	19734490	19735276	786	-2.8899	31.7889	67770	21025	21035	11	11	0.000225713	0.044	0.00687297	0.476	chr11:19734490-19735276
DMR_634	chr8	12990213	12991259	1046	-2.65934	31.9121	391441	124848	124859	12	12	0.000586854	0.108	0.00679397	0.476	chr8:12990213-12991259
DMR_698	chr1	55266296	55267293	997	-2.45136	31.8677	16148	5054	5066	13	13	0.000756139	0.136	0.0068504	0.476	chr1:55266296-55267293
DMR_699	chr6	142409202	142410179	977	-2.44932	31.8411	361278	117248	117260	13	14	0.000756139	0.136	0.00686168	0.476	chr6:142409202-142410179
DMR_779	chr19	52390810	52391789	979	-2.26656	31.7319	209975	69198	69211	14	14	0.00113985	0.188	0.00689554	0.476	chr19:52390810-52391789
DMR_829	chr5	140479785	140481267	1482	-2.00545	32.0873	334847	104657	104672	16	16	0.00188471	0.224	0.00655697	0.476	chr5:140479785-140481267
DMR_375	chr3	190105524	190105986	462	3.21179	32.1179	298156	94212	94221	10	10	6.7714e-05	0.016	0.00654568	0.476	chr3:190105524-190105986
DMR_210	chr14	104551867	104552209	342	-3.94899	31.5919	133124	42676	42683	8	8	1.12857e-05	0.004	0.00698583	0.48	chr14:104551867-104552209
DMR_274	chr2	219857793	219858271	478	-3.51546	31.6391	240839	78097	78105	9	9	3.3857e-05	0.008	0.0069294	0.48	chr2:219857793-219858271
DMR_381	chr1	85513889	85514610	721	-3.17063	31.7063	19330	5937	5946	10	11	6.7714e-05	0.016	0.00691811	0.48	chr1:85513889-85514610
DMR_508	chr3	79816794	79817278	484	-2.88282	31.711	285266	90429	90439	11	11	0.000236999	0.048	0.00691811	0.48	chr3:79816794-79817278
DMR_641	chr2	187713554	187714279	725	-2.63131	31.5757	236654	76876	76887	12	12	0.000620711	0.112	0.0070084	0.48	chr2:187713554-187714279
DMR_701	chr4	82135607	82136940	1333	-2.43771	31.6903	308998	96953	96965	13	13	0.000801282	0.14	0.00691811	0.48	chr4:82135607-82136940
DMR_793	chr5	127872958	127873980	1022	-2.25687	31.5962	332354	103446	103459	14	14	0.00124142	0.196	0.00698583	0.48	chr5:127872958-127873980
DMR_885	chr11	35439994	35441796	1802	-1.85897	31.6025	69438	21617	21633	17	21	0.00258442	0.292	0.00697454	0.48	chr11:35439994-35441796
DMR_702	chr6	30849937	30851086	1149	2.43428	31.6456	348254	109927	109939	13	13	0.000812568	0.14	0.0069294	0.48	chr6:30849937-30851086
DMR_642	chr4	187065336	187065955	619	-2.62888	31.5465	318191	99854	99865	12	14	0.000620711	0.112	0.00706482	0.484	chr4:187065336-187065955
DMR_643	chr5	72594461	72595958	1497	-2.625	31.5	326796	101781	101792	12	13	0.000631997	0.112	0.00710997	0.484	chr5:72594461-72595958
DMR_211	chr19	3868624	3869174	550	-3.91511	31.3209	197484	63229	63236	8	11	1.12857e-05	0.004	0.00733568	0.488	chr19:3868624-3869174
DMR_212	chr2	108602784	108603244	460	-3.91477	31.3181	227711	74744	74751	8	12	1.12857e-05	0.004	0.00733568	0.488	chr2:108602784-108603244
DMR_275	chr3	10857688	10858003	315	-3.47504	31.2754	274810	87094	87102	9	14	3.3857e-05	0.008	0.00735825	0.488	chr3:10857688-10858003
DMR_382	chr13	96296708	96297281	573	-3.13074	31.3074	115779	37310	37319	10	11	7.89996e-05	0.016	0.00734697	0.488	chr13:96296708-96297281
DMR_513	chr19	37096106	37096715	609	-2.84865	31.3352	205053	66634	66644	11	12	0.00025957	0.052	0.0073244	0.488	chr19:37096106-37096715
DMR_523	chr7	73184526	73185036	510	-2.84522	31.2974	376739	120706	120716	11	12	0.000270856	0.056	0.00735825	0.488	chr7:73184526-73185036
DMR_732	chr4	156297616	156298360	744	-2.41585	31.4061	315405	99061	99073	13	13	0.000891567	0.156	0.0072454	0.488	chr4:156297616-156298360
DMR_213	chr11	26353484	26354057	573	-3.87954	31.0363	68162	21153	21160	8	8	1.12857e-05	0.004	0.00761782	0.492	chr11:26353484-26354057
DMR_276	chr7	32109831	32110673	842	-3.46664	31.1997	372400	119878	119886	9	9	3.3857e-05	0.008	0.00747111	0.492	chr7:32109831-32110673
DMR_383	chr14	36989922	36991101	1179	-3.12025	31.2025	121809	39104	39113	10	10	7.89996e-05	0.016	0.00745982	0.492	chr14:36989922-36991101
DMR_384	chr12	21927425	21927990	565	-3.11238	31.1238	90576	28904	28913	10	10	7.89996e-05	0.016	0.00756139	0.492	chr12:21927425-21927990
DMR_385	chr15	100882020	100882540	520	-3.10366	31.0366	148073	47290	47299	10	11	7.89996e-05	0.016	0.00761782	0.492	chr15:100882020-100882540
DMR_532	chr10	50603925	50604518	593	-2.82282	31.051	48460	14883	14893	11	11	0.000293427	0.06	0.00761782	0.492	chr10:50603925-50604518
DMR_652	chr4	174451141	174451564	423	-2.59468	31.1362	316751	99480	99491	12	12	0.000733568	0.116	0.00753882	0.492	chr4:174451141-174451564
DMR_813	chr10	130338570	130339750	1180	-2.07513	31.127	61097	18500	18514	15	16	0.00203142	0.208	0.00755011	0.492	chr10:130338570-130339750
DMR_822	chr10	23982350	23983888	1538	-2.07167	31.075	45341	14244	14258	15	15	0.00206528	0.216	0.00759525	0.492	chr10:23982350-23983888
DMR_533	chr5	140624869	140625389	520	-2.81401	30.9541	334907	104733	104743	11	11	0.000293427	0.06	0.00775325	0.496	chr5:140624869-140625389
DMR_214	chr7	8481994	8482877	883	-3.86524	30.9219	369449	118871	118878	8	8	1.12857e-05	0.004	0.00777582	0.5	chr7:8481994-8482877
DMR_277	chr3	55515017	55515607	590	-3.43543	30.9188	282430	89931	89939	9	9	3.3857e-05	0.008	0.00778711	0.5	chr3:55515017-55515607
DMR_278	chr2	17699620	17700133	513	-3.43454	30.9108	215023	70822	70830	9	11	3.3857e-05	0.008	0.00779839	0.5	chr2:17699620-17700133
DMR_534	chr1	220921306	220922217	911	-2.81096	30.9205	36106	12177	12187	11	13	0.000293427	0.06	0.00777582	0.5	chr1:220921306-220922217
DMR_653	chr6	146350041	146350969	928	-2.57676	30.9211	361809	117415	117426	12	13	0.000756139	0.116	0.00777582	0.5	chr6:146350041-146350969
DMR_773	chr1	119543057	119544329	1272	-2.37622	30.8908	23577	7767	7779	13	13	0.00103828	0.184	0.00780968	0.5	chr1:119543057-119544329
DMR_215	chr17	11501503	11501663	160	-3.84956	30.7965	169896	54629	54636	8	9	1.12857e-05	0.004	0.00792254	0.504	chr17:11501503-11501663
DMR_216	chr4	184826215	184826479	264	-3.82899	30.6319	317633	99639	99646	8	8	1.12857e-05	0.004	0.00813696	0.504	chr4:184826215-184826479
DMR_279	chr12	114846849	114847641	792	-3.41511	30.736	103633	33988	33996	9	9	4.51427e-05	0.008	0.00801282	0.504	chr12:114846849-114847641
DMR_280	chr13	38443634	38444227	593	-3.4146	30.7314	111299	36217	36225	9	9	4.51427e-05	0.008	0.00802411	0.504	chr13:38443634-38444227
DMR_402	chr13	39260309	39261432	1123	-3.08086	30.8086	111341	36243	36252	10	10	9.02853e-05	0.02	0.00789996	0.504	chr13:39260309-39261432
DMR_437	chr6	154360344	154360894	550	-3.06974	30.6974	362930	117707	117716	10	10	0.000112857	0.024	0.00806925	0.504	chr6:154360344-154360894
DMR_438	chr2	30144152	30144940	788	-3.06818	30.6818	217437	71669	71678	10	11	0.000112857	0.024	0.00806925	0.504	chr2:30144152-30144940
DMR_535	chr13	53422381	53423262	881	-2.80056	30.8061	113604	36873	36883	11	11	0.000304713	0.06	0.00789996	0.504	chr13:53422381-53423262
DMR_825	chr14	92413497	92414425	928	-2.2039	30.8545	129683	41735	41748	14	14	0.00153485	0.22	0.00786611	0.504	chr14:92413497-92414425
DMR_536	chr7	150884848	150885654	806	2.78275	30.6102	386743	124134	124144	11	16	0.000327284	0.06	0.00819339	0.504	chr7:150884848-150885654
DMR_439	chr8	24857432	24858570	1138	-3.05917	30.5917	393241	125343	125352	10	10	0.000112857	0.024	0.00823853	0.508	chr8:24857432-24858570
DMR_281	chr5	178367621	178368620	999	-3.39385	30.5447	341372	106562	106570	9	12	4.51427e-05	0.008	0.00831753	0.512	chr5:178367621-178368620
DMR_282	chr8	72987499	72988280	781	-3.39175	30.5257	399094	126907	126915	9	9	4.51427e-05	0.008	0.00832882	0.512	chr8:72987499-72988280
DMR_440	chr19	13616871	13617584	713	-3.05223	30.5223	200890	64963	64972	10	10	0.000112857	0.024	0.00832882	0.512	chr19:13616871-13617584
DMR_537	chr2	176980673	176981654	981	-2.77651	30.5416	235610	76495	76505	11	12	0.000327284	0.06	0.00832882	0.512	chr2:176980673-176981654
DMR_683	chr12	31079289	31080052	763	-2.54375	30.525	91666	29225	29236	12	12	0.000835139	0.128	0.00832882	0.512	chr12:31079289-31080052
DMR_684	chr4	85416865	85418584	1719	-2.54185	30.5021	309388	97125	97136	12	12	0.000835139	0.128	0.0083401	0.512	chr4:85416865-85418584
DMR_685	chr6	28583971	28584435	464	-2.54057	30.4869	347478	108123	108134	12	13	0.000835139	0.128	0.0083401	0.512	chr6:28583971-28584435
DMR_217	chr2	14774786	14775187	401	-3.80259	30.4207	214679	70773	70780	8	8	1.12857e-05	0.004	0.00845296	0.516	chr2:14774786-14775187
DMR_218	chr8	49468684	49469113	429	-3.7773	30.2184	396558	126155	126162	8	8	1.12857e-05	0.004	0.00876896	0.516	chr8:49468684-49469113
DMR_348	chr19	50706387	50707172	785	-3.37214	30.3492	209344	69043	69051	9	9	5.64283e-05	0.012	0.00861096	0.516	chr19:50706387-50707172
DMR_557	chr16	23193658	23194194	536	-2.76732	30.4405	154106	49271	49281	11	11	0.000372427	0.072	0.0084191	0.516	chr16:23193658-23194194
DMR_794	chr2	131512651	131513216	565	-2.34194	30.4452	230690	75305	75317	13	13	0.00110599	0.196	0.0084191	0.516	chr2:131512651-131513216
DMR_800	chr17	50237205	50237742	537	-2.33323	30.332	178454	58314	58326	13	15	0.00112857	0.2	0.00861096	0.516	chr17:50237205-50237742
DMR_576	chr8	1900191	1901041	850	2.74946	30.2441	389859	124569	124579	11	11	0.000406284	0.08	0.00870125	0.516	chr8:1900191-1901041
DMR_98	chr2	228736089	228736459	370	-4.31227	30.1859	242165	78505	78511	7	13	0	0	0.0088141	0.52	chr2:228736089-228736459
DMR_219	chr2	79739863	79740322	459	-3.77096	30.1677	224538	73837	73844	8	8	1.12857e-05	0.004	0.00884796	0.52	chr2:79739863-79740322
DMR_349	chr18	31802071	31802545	474	-3.35456	30.191	189691	61634	61642	9	9	5.64283e-05	0.012	0.0088141	0.52	chr18:31802071-31802545
DMR_350	chr2	119067552	119068497	945	-3.33289	29.996	228908	74984	74992	9	9	5.64283e-05	0.012	0.00914139	0.524	chr2:119067552-119068497
DMR_595	chr1	60392140	60392688	548	-2.73152	30.0467	16940	5189	5199	11	13	0.000451427	0.088	0.00906239	0.524	chr1:60392140-60392688
DMR_606	chr15	72612125	72612629	504	-2.72367	29.9604	142656	45536	45546	11	17	0.000462712	0.092	0.00914139	0.524	chr15:72612125-72612629
DMR_700	chr2	151343046	151344352	1306	-2.50867	30.1041	232512	75554	75565	12	12	0.000947996	0.136	0.00894953	0.524	chr2:151343046-151344352
DMR_220	chr7	15726166	15726821	655	-3.72849	29.8279	369838	118996	119003	8	8	1.12857e-05	0.004	0.0092881	0.528	chr7:15726166-15726821
DMR_480	chr2	242497879	242498649	770	-2.9848	29.848	245973	79146	79155	10	11	0.000191856	0.04	0.00926553	0.528	chr2:242497879-242498649
DMR_481	chr8	72273984	72274615	631	-2.98217	29.8217	399010	126873	126882	10	10	0.000191856	0.04	0.0092881	0.528	chr8:72273984-72274615
DMR_482	chr20	982623	983354	731	-2.98143	29.8143	246508	79315	79324	10	10	0.000191856	0.04	0.0092881	0.528	chr20:982623-983354
DMR_483	chr5	37834672	37835168	496	-2.97876	29.7876	323382	100642	100651	10	10	0.000191856	0.04	0.00933324	0.528	chr5:37834672-37835168
DMR_509	chr8	79717175	79718206	1031	-2.97132	29.7132	399616	127097	127106	10	11	0.000214428	0.048	0.00938967	0.528	chr8:79717175-79718206
DMR_736	chr6	82462430	82463433	1003	-2.47755	29.7305	355122	115423	115434	12	12	0.00108342	0.16	0.00937839	0.528	chr6:82462430-82463433
DMR_737	chr5	2754753	2756361	1608	-2.47518	29.7022	319908	100165	100176	12	12	0.00109471	0.16	0.00940096	0.528	chr5:2754753-2756361
DMR_854	chr7	27195602	27196825	1223	-1.99035	29.8552	371388	119535	119549	15	15	0.0029117	0.26	0.00926553	0.528	chr7:27195602-27196825
DMR_711	chr12	6745057	6745707	650	2.49382	29.9259	88439	28146	28157	12	12	0.00100442	0.148	0.00918653	0.528	chr12:6745057-6745707
DMR_351	chr6	30655696	30656094	398	3.31599	29.844	348172	109731	109739	9	16	5.64283e-05	0.012	0.00927681	0.528	chr6:30655696-30656094
DMR_99	chr1	65774850	65775145	295	-4.20981	29.4687	17683	5425	5431	7	9	0	0	0.00969438	0.536	chr1:65774850-65775145
DMR_221	chr4	111544016	111544463	447	-3.70417	29.6334	311623	97936	97943	8	8	1.12857e-05	0.004	0.00947996	0.536	chr4:111544016-111544463
DMR_222	chr5	135265753	135266135	382	-3.69686	29.5748	333677	104079	104086	8	9	1.12857e-05	0.004	0.00957024	0.536	chr5:135265753-135266135
DMR_352	chr2	133428422	133429088	666	-3.29286	29.6357	230911	75376	75384	9	10	5.64283e-05	0.012	0.00947996	0.536	chr2:133428422-133429088
DMR_353	chr14	37051417	37052039	622	-3.28962	29.6066	121821	39114	39122	9	9	5.64283e-05	0.012	0.00953638	0.536	chr14:37051417-37052039
DMR_354	chr12	72666976	72667707	731	-3.28028	29.5225	97965	32102	32110	9	9	5.64283e-05	0.012	0.00962667	0.536	chr12:72666976-72667707
DMR_510	chr1	236849389	236850361	972	-2.95485	29.5485	39435	13075	13084	10	10	0.000214428	0.048	0.00958153	0.536	chr1:236849389-236850361
DMR_514	chr6	148663353	148663964	611	-2.94858	29.4858	362011	117463	117472	10	10	0.000225713	0.052	0.00963796	0.536	chr6:148663353-148663964
DMR_515	chr5	68787919	68788497	578	-2.94709	29.4709	326458	101666	101675	10	13	0.000248285	0.052	0.00969438	0.536	chr5:68787919-68788497
DMR_620	chr19	52956622	52957409	787	-2.6845	29.5295	210074	69347	69357	11	11	0.00059814	0.1	0.00962667	0.536	chr19:52956622-52957409
DMR_741	chr15	90039409	90040046	637	-2.47073	29.6488	146080	46800	46811	12	15	0.00110599	0.164	0.00945739	0.536	chr15:90039409-90040046
DMR_742	chr3	44753865	44754587	722	-2.46996	29.6395	279615	88424	88435	12	12	0.00111728	0.164	0.00946867	0.536	chr3:44753865-44754587
DMR_749	chr7	97501227	97502088	861	-2.46768	29.6122	379202	121693	121704	12	12	0.00116242	0.172	0.0095251	0.536	chr7:97501227-97502088
DMR_750	chr11	110583377	110584091	714	-2.46592	29.591	81209	26092	26103	12	12	0.00117371	0.172	0.00953638	0.536	chr11:110583377-110584091
DMR_283	chr4	121992261	121993378	1117	-3.65776	29.2621	312333	98146	98153	8	8	2.25713e-05	0.008	0.0100555	0.54	chr4:121992261-121993378
DMR_355	chr6	30297174	30297627	453	-3.27017	29.4315	348039	109215	109223	9	9	5.64283e-05	0.012	0.00978467	0.54	chr6:30297174-30297627
DMR_386	chr13	93878969	93879769	800	-3.26609	29.3948	115468	37242	37250	9	9	6.7714e-05	0.016	0.00985238	0.54	chr13:93878969-93879769
DMR_387	chr8	16884197	16884576	379	-3.2626	29.3634	391643	124882	124890	9	9	6.7714e-05	0.016	0.00987495	0.54	chr8:16884197-16884576
DMR_388	chr6	55443833	55444335	502	-3.26043	29.3438	353710	115027	115035	9	12	6.7714e-05	0.016	0.00990881	0.54	chr6:55443833-55444335
DMR_389	chr11	17565769	17566163	394	-3.2547	29.2923	67303	20886	20894	9	9	6.7714e-05	0.016	0.0099991	0.54	chr11:17565769-17566163
DMR_544	chr15	83378321	83378895	574	-2.92943	29.2943	144985	46443	46452	10	10	0.000293427	0.064	0.0099991	0.54	chr15:83378321-83378895
DMR_545	chr6	17101478	17102536	1058	-2.92587	29.2587	345749	107369	107378	10	10	0.000293427	0.064	0.0100555	0.54	chr6:17101478-17102536
DMR_546	chr4	114900431	114901187	756	-2.9221	29.221	311971	98006	98015	10	13	0.000304713	0.064	0.010112	0.54	chr4:114900431-114901187
DMR_550	chr6	25652109	25652815	706	-2.91661	29.1661	346767	107626	107635	10	10	0.000327284	0.068	0.0101571	0.54	chr6:25652109-25652815
DMR_551	chr11	113346176	113346491	315	-2.91551	29.1551	81752	26368	26377	10	10	0.000327284	0.068	0.0101571	0.54	chr11:113346176-113346491
DMR_627	chr1	65612865	65613405	540	-2.67524	29.4276	17638	5411	5421	11	12	0.000631997	0.104	0.00978467	0.54	chr1:65612865-65613405
DMR_628	chr11	6341349	6341908	559	-2.67503	29.4253	64995	20091	20101	11	11	0.000631997	0.104	0.00978467	0.54	chr11:6341349-6341908
DMR_635	chr7	151722461	151722814	353	-2.67306	29.4036	387092	124249	124259	11	12	0.000643283	0.108	0.00981853	0.54	chr7:151722461-151722814
DMR_636	chr2	176963948	176964720	772	-2.66701	29.3372	235590	76484	76494	11	11	0.000643283	0.108	0.00993138	0.54	chr2:176963948-176964720
DMR_637	chr6	152957995	152958624	629	-2.66554	29.3209	362834	117670	117680	11	17	0.000643283	0.108	0.00995395	0.54	chr6:152957995-152958624
DMR_644	chr5	95768418	95769305	887	-2.66006	29.2607	329502	102529	102539	11	12	0.000654568	0.112	0.0100555	0.54	chr5:95768418-95769305
DMR_654	chr2	110371593	110371903	310	-2.64919	29.1411	228060	74790	74800	11	11	0.000665854	0.116	0.0101684	0.54	chr2:110371593-110371903
DMR_855	chr3	62359390	62360464	1074	-2.24674	29.2076	283387	90157	90169	13	15	0.00181699	0.26	0.0101345	0.54	chr3:62359390-62360464
DMR_938	chr6	28956226	28956804	578	-1.61793	29.1227	347591	108383	108400	18	18	0.00432241	0.4	0.0101797	0.54	chr6:28956226-28956804
DMR_390	chr1	85930809	85931226	417	-3.22625	29.0363	19401	5969	5977	9	10	6.7714e-05	0.016	0.0102587	0.544	chr1:85930809-85931226
DMR_391	chr13	27131162	27131780	618	-3.22511	29.026	109614	35713	35721	9	9	6.7714e-05	0.016	0.01027	0.544	chr13:27131162-27131780
DMR_552	chr5	38258216	38258884	668	-2.89973	28.9973	323443	100681	100690	10	12	0.00033857	0.068	0.0103038	0.544	chr5:38258216-38258884
DMR_780	chr15	78632572	78633455	883	-2.424	29.088	144114	46203	46214	12	13	0.00138814	0.188	0.0102474	0.544	chr15:78632572-78633455
DMR_783	chr4	186456009	186457012	1003	-2.4146	28.9752	318062	99805	99816	12	12	0.00143328	0.192	0.0103264	0.544	chr4:186456009-186457012
DMR_915	chr10	135049991	135050704	713	-1.70988	29.0679	62611	18768	18784	17	30	0.00410798	0.356	0.0102474	0.544	chr10:135049991-135050704
DMR_284	chr2	107502023	107502801	778	-3.61471	28.9177	227657	74732	74739	8	9	2.25713e-05	0.008	0.0103941	0.548	chr2:107502023-107502801
DMR_403	chr2	190445074	190446181	1107	-3.21522	28.937	236872	76927	76935	9	9	7.89996e-05	0.02	0.0103941	0.548	chr2:190445074-190446181
DMR_553	chr20	30062696	30063249	553	-2.88922	28.8922	250150	80371	80380	10	10	0.00033857	0.068	0.0104618	0.548	chr20:30062696-30063249
DMR_558	chr11	6280512	6281235	723	-2.88761	28.8761	64977	20081	20090	10	10	0.000349856	0.072	0.0104957	0.548	chr11:6280512-6281235
DMR_559	chr1	209979111	209979665	554	-2.88482	28.8482	34636	11799	11808	10	13	0.000349856	0.072	0.0105295	0.548	chr1:209979111-209979665
DMR_285	chr18	18822579	18823509	930	-3.59795	28.7836	188518	61308	61315	8	8	2.25713e-05	0.008	0.0106198	0.556	chr18:18822579-18823509
DMR_286	chr4	148401958	148402899	941	-3.58699	28.6959	314400	98788	98795	8	12	2.25713e-05	0.008	0.0107665	0.556	chr4:148401958-148402899
DMR_560	chr16	80574524	80575018	494	-2.87527	28.7527	162170	52329	52338	10	10	0.000349856	0.072	0.0106311	0.556	chr16:80574524-80575018
DMR_561	chr8	79578035	79578836	801	-2.87418	28.7418	399606	127086	127095	10	14	0.000349856	0.072	0.0106311	0.556	chr8:79578035-79578836
DMR_655	chr7	35293080	35293892	812	-2.61411	28.7552	372738	119958	119968	11	11	0.000778711	0.116	0.0106311	0.556	chr7:35293080-35293892
DMR_656	chr20	57089933	57090371	438	-2.61224	28.7346	256472	82229	82239	11	13	0.000801282	0.116	0.0106424	0.556	chr20:57089933-57090371
DMR_100	chr8	50822168	50822565	397	-4.07696	28.5387	396715	126194	126200	7	8	0	0	0.0109471	0.56	chr8:50822168-50822565
DMR_287	chr13	96743492	96744289	797	-3.57676	28.6141	115825	37340	37347	8	8	2.25713e-05	0.008	0.010902	0.56	chr13:96743492-96744289
DMR_441	chr1	91182215	91183051	836	-3.18144	28.6329	20011	6111	6119	9	9	9.02853e-05	0.024	0.0108681	0.56	chr1:91182215-91183051
DMR_568	chr3	157260764	157261273	509	-2.85233	28.5233	293968	93094	93103	10	12	0.000361141	0.076	0.0109809	0.56	chr3:157260764-157261273
DMR_569	chr10	63212815	63213510	695	-2.8472	28.472	49431	15140	15149	10	11	0.000372427	0.076	0.0110599	0.56	chr10:63212815-63213510
DMR_668	chr1	116518738	116519623	885	-2.58612	28.4474	23115	7634	7644	11	11	0.000868996	0.12	0.0110938	0.56	chr1:116518738-116519623
DMR_669	chr22	33453893	33454632	739	-2.58421	28.4263	268031	85261	85271	11	11	0.000868996	0.12	0.0111277	0.56	chr22:33453893-33454632
DMR_834	chr14	42074221	42075975	1754	-2.37783	28.534	122157	39297	39308	12	15	0.00164771	0.228	0.0109471	0.56	chr14:42074221-42075975
DMR_839	chr5	121412184	121413478	1294	-2.3692	28.4304	331501	103228	103239	12	12	0.00169285	0.236	0.0111051	0.56	chr5:121412184-121413478
DMR_886	chr3	237955	238618	663	-2.18904	28.4575	273573	86662	86674	13	13	0.00230228	0.292	0.0110938	0.56	chr3:237955-238618
DMR_288	chr3	139653328	139653928	600	-3.51489	28.1191	291732	92450	92457	8	8	3.3857e-05	0.008	0.0116468	0.568	chr3:139653328-139653928
DMR_451	chr1	242688061	242688681	620	-3.14491	28.3042	39995	13168	13176	9	9	0.000101571	0.028	0.0113534	0.568	chr1:242688061-242688681
DMR_452	chr6	39692861	39693479	618	-3.12382	28.1143	351038	114183	114191	9	9	0.000112857	0.028	0.0116468	0.568	chr6:39692861-39693479
DMR_577	chr1	98510865	98511937	1072	-2.83556	28.3556	20946	6583	6592	10	12	0.000394998	0.08	0.0112631	0.568	chr1:98510865-98511937
DMR_588	chr10	101418880	101419627	747	-2.83349	28.3349	55826	16914	16923	10	10	0.000406284	0.084	0.0112857	0.568	chr10:101418880-101419627
DMR_844	chr11	107461585	107462721	1136	-2.34835	28.1802	80821	25920	25931	12	12	0.00177185	0.244	0.0115791	0.568	chr11:107461585-107462721
DMR_892	chr7	27204663	27205658	995	-2.18082	28.3506	371397	119559	119571	13	13	0.00241513	0.3	0.0112744	0.568	chr7:27204663-27205658
DMR_842	chr7	5534721	5535748	1027	2.35234	28.2281	368793	118735	118746	12	13	0.00174928	0.24	0.0115339	0.568	chr7:5534721-5535748
DMR_691	chr4	174449488	174450722	1234	-2.55146	28.0661	316750	99469	99479	11	11	0.000970567	0.132	0.0117822	0.572	chr4:174449488-174450722
DMR_453	chr1	1114523	1115083	560	3.11522	28.037	249	88	96	9	9	0.000112857	0.028	0.0118048	0.572	chr1:1114523-1115083
DMR_589	chr15	61521439	61521987	548	-2.80042	28.0042	139899	44886	44895	10	11	0.000440141	0.084	0.0118725	0.576	chr15:61521439-61521987
DMR_101	chr1	50513645	50513927	282	-3.98421	27.8894	15071	4643	4649	7	11	0	0	0.0120982	0.58	chr1:50513645-50513927
DMR_454	chr16	71659830	71660103	273	-3.10926	27.9833	160776	51991	51999	9	9	0.000112857	0.028	0.0119064	0.58	chr16:71659830-71660103
DMR_464	chr15	84115529	84116151	622	-3.097	27.873	145131	46564	46572	9	12	0.000124142	0.032	0.0121321	0.58	chr15:84115529-84116151
DMR_596	chr8	144815649	144816335	686	-2.7932	27.932	408666	128984	128993	10	10	0.000451427	0.088	0.0120192	0.58	chr8:144815649-144816335
DMR_597	chr11	101785194	101785806	612	-2.78667	27.8667	80268	25717	25726	10	10	0.000473998	0.088	0.0121434	0.58	chr11:101785194-101785806
DMR_705	chr1	59042745	59043576	831	-2.53526	27.8878	16691	5124	5134	11	13	0.00104957	0.144	0.0120982	0.58	chr1:59042745-59043576
DMR_856	chr13	36871646	36872346	700	-2.32691	27.9229	111122	36078	36089	12	12	0.00189599	0.26	0.0120192	0.58	chr13:36871646-36872346
DMR_909	chr11	3187534	3188016	482	1.9907	27.8697	64436	19953	19966	14	19	0.00394998	0.344	0.0121321	0.58	chr11:3187534-3188016
DMR_289	chr14	60952097	60952945	848	-3.48135	27.8508	124285	40096	40103	8	8	3.3857e-05	0.008	0.0121885	0.584	chr14:60952097-60952945
DMR_712	chr2	154333568	154334716	1148	-2.53189	27.8508	232875	75639	75649	11	13	0.00107214	0.148	0.0121885	0.584	chr2:154333568-154334716
DMR_223	chr2	115918598	115919013	415	-3.94675	27.6273	228766	74923	74929	7	8	1.12857e-05	0.004	0.0126061	0.588	chr2:115918598-115919013
DMR_290	chr7	97361021	97361408	387	-3.48059	27.8447	379195	121685	121692	8	8	3.3857e-05	0.008	0.0122111	0.588	chr7:97361021-97361408
DMR_291	chr11	116450919	116452003	1084	-3.4726	27.7808	82279	26453	26460	8	8	3.3857e-05	0.008	0.0123465	0.588	chr11:116450919-116452003
DMR_472	chr4	52917271	52917567	296	-3.08065	27.7259	306517	96326	96334	9	9	0.000135428	0.036	0.0124481	0.588	chr4:52917271-52917567
DMR_598	chr17	52977769	52978209	440	-2.77493	27.7493	178543	58339	58348	10	12	0.000485283	0.088	0.0123917	0.588	chr17:52977769-52978209
DMR_607	chr3	79068292	79068857	565	-2.77064	27.7064	285234	90419	90428	10	10	0.00051914	0.092	0.0124594	0.588	chr3:79068292-79068857
DMR_621	chr4	166299942	166300688	746	-2.76298	27.6298	316094	99285	99294	10	10	0.000541712	0.1	0.0125948	0.588	chr4:166299942-166300688
DMR_713	chr5	50265407	50266228	821	-2.53131	27.8444	324315	101012	101022	11	12	0.00107214	0.148	0.0122111	0.588	chr5:50265407-50266228
DMR_714	chr10	99392763	99393633	870	-2.52661	27.7927	55451	16761	16771	11	14	0.00109471	0.148	0.0123239	0.588	chr10:99392763-99393633
DMR_715	chr15	71407484	71408914	1430	-2.52599	27.7859	142375	45497	45507	11	11	0.00109471	0.148	0.0123352	0.588	chr15:71407484-71408914
DMR_716	chr6	48036212	48036676	464	-2.52452	27.7697	352933	114850	114860	11	11	0.00109471	0.148	0.0123578	0.588	chr6:48036212-48036676
DMR_717	chr16	68770944	68771763	819	-2.51873	27.7061	160062	51684	51694	11	15	0.00110599	0.148	0.0124594	0.588	chr16:68770944-68771763
DMR_622	chr11	89867637	89868104	467	-2.75794	27.5794	79284	25378	25387	10	14	0.000541712	0.1	0.0127189	0.596	chr11:89867637-89868104
DMR_623	chr16	6532764	6533789	1025	-2.75755	27.5755	151540	48622	48631	10	11	0.000541712	0.1	0.0127189	0.596	chr16:6532764-6533789
DMR_881	chr12	101603329	101604147	818	-2.29987	27.5984	100791	32919	32930	12	17	0.00216685	0.284	0.0126851	0.596	chr12:101603329-101604147
DMR_292	chr9	99801371	99802039	668	-3.44447	27.5558	415929	130330	130337	8	8	3.3857e-05	0.008	0.0127302	0.6	chr9:99801371-99802039
DMR_293	chr10	25465171	25465503	332	-3.43325	27.466	45524	14288	14295	8	8	3.3857e-05	0.008	0.0128431	0.6	chr10:25465171-25465503
DMR_484	chr4	682831	683376	545	-3.05953	27.5358	299915	94705	94713	9	9	0.000157999	0.04	0.0127754	0.6	chr4:682831-683376
DMR_485	chr12	106978920	106979874	954	-3.05908	27.5317	101665	33222	33230	9	9	0.000157999	0.04	0.0127754	0.6	chr12:106978920-106979874
DMR_486	chr8	61193715	61194516	801	-3.04753	27.4278	397791	126441	126449	9	10	0.000169285	0.04	0.0128995	0.6	chr8:61193715-61194516
DMR_487	chr14	79744991	79745672	681	-3.04036	27.3633	128393	41412	41420	9	9	0.000169285	0.04	0.0130237	0.6	chr14:79744991-79745672
DMR_488	chr14	33403743	33404466	723	-3.03843	27.3459	121368	38908	38916	9	9	0.000169285	0.04	0.0130462	0.6	chr14:33403743-33404466
DMR_638	chr1	85527597	85528044	447	-2.74609	27.4609	19333	5950	5959	10	12	0.000620711	0.108	0.0128657	0.6	chr1:85527597-85528044
DMR_912	chr12	113229362	113230065	703	-2.10673	27.3875	103174	33833	33845	13	17	0.00336313	0.348	0.0129672	0.6	chr12:113229362-113230065
DMR_356	chr2	178937477	178937838	361	-3.41277	27.3022	235921	76662	76669	8	8	5.64283e-05	0.012	0.0131704	0.604	chr2:178937477-178937838
DMR_357	chr3	64670459	64670985	526	-3.41028	27.2822	283742	90243	90250	8	8	5.64283e-05	0.012	0.0131929	0.604	chr3:64670459-64670985
DMR_645	chr8	65492280	65492936	656	-2.73074	27.3074	398247	126570	126579	10	10	0.000654568	0.112	0.0131704	0.604	chr8:65492280-65492936
DMR_657	chr21	42879998	42880582	584	-2.72083	27.2083	261871	83619	83628	10	10	0.000665854	0.116	0.0133284	0.612	chr21:42879998-42880582
DMR_942	chr7	154861706	154863381	1675	-1.70363	27.2581	387409	124310	124325	16	17	0.00583469	0.404	0.0132719	0.612	chr7:154861706-154863381
DMR_358	chr8	72756656	72757004	348	-3.38151	27.0521	399059	126899	126906	8	8	5.64283e-05	0.012	0.0136331	0.616	chr8:72756656-72757004
DMR_359	chr12	103351855	103352694	839	-3.38065	27.0452	101012	33024	33031	8	8	5.64283e-05	0.012	0.0136557	0.616	chr12:103351855-103352694
DMR_489	chr7	8472876	8473578	702	-3.02264	27.2037	369438	118862	118870	9	10	0.000180571	0.04	0.0133509	0.616	chr7:8472876-8473578
DMR_658	chr15	27111911	27112430	519	-2.7179	27.179	134634	43006	43015	10	13	0.00067714	0.116	0.0133622	0.616	chr15:27111911-27112430
DMR_659	chr15	89921672	89922792	1120	-2.71746	27.1746	146021	46769	46778	10	11	0.00067714	0.116	0.0133735	0.616	chr15:89921672-89922792
DMR_678	chr13	96204669	96205295	626	-2.70854	27.0854	115754	37300	37309	10	14	0.000722282	0.124	0.0135879	0.616	chr13:96204669-96205295
DMR_686	chr1	6265802	6266416	614	-2.70393	27.0393	2495	673	682	10	10	0.000744854	0.128	0.0136895	0.616	chr1:6265802-6266416
DMR_784	chr4	77172413	77173197	784	-2.46947	27.1642	308382	96853	96863	11	13	0.00139942	0.192	0.0133735	0.616	chr4:77172413-77173197
DMR_916	chr6	99272559	99273679	1120	-2.07985	27.0381	356349	115899	115911	13	14	0.00374684	0.356	0.0136895	0.616	chr6:99272559-99273679
DMR_224	chr5	63986245	63987010	765	-3.83146	26.8202	325853	101422	101428	7	8	1.12857e-05	0.004	0.0141861	0.62	chr5:63986245-63987010
DMR_392	chr8	132052590	132052942	352	-3.36994	26.9595	406023	128509	128516	8	8	7.89996e-05	0.016	0.0138814	0.62	chr8:132052590-132052942
DMR_393	chr6	168719708	168720662	954	-3.35814	26.8651	365676	118137	118144	8	8	7.89996e-05	0.016	0.0140845	0.62	chr6:168719708-168720662
DMR_394	chr8	85096835	85097429	594	-3.35483	26.8386	400087	127159	127166	8	8	7.89996e-05	0.016	0.0141409	0.62	chr8:85096835-85097429
DMR_395	chr22	44319243	44319719	476	-3.3517	26.8136	271177	86227	86234	8	9	7.89996e-05	0.016	0.0141861	0.62	chr22:44319243-44319719
DMR_404	chr11	93063302	93064234	932	-3.33801	26.7041	79476	25440	25447	8	8	9.02853e-05	0.02	0.0145359	0.62	chr11:93063302-93064234
DMR_516	chr15	95869918	95870475	557	-2.98536	26.8683	147266	47167	47175	9	9	0.000270856	0.052	0.0140845	0.62	chr15:95869918-95870475
DMR_524	chr6	10881782	10882326	544	-2.97089	26.738	344368	107204	107212	9	9	0.000293427	0.056	0.0144456	0.62	chr6:10881782-10882326
DMR_525	chr14	36989287	36989588	301	-2.96271	26.6644	121808	39095	39103	9	9	0.000293427	0.056	0.0146149	0.62	chr14:36989287-36989588
DMR_692	chr12	39299326	39300236	910	-2.69216	26.9216	92171	29323	29332	10	10	0.000812568	0.132	0.0139829	0.62	chr12:39299326-39300236
DMR_693	chr2	74726478	74727010	532	-2.68441	26.8441	224140	73638	73647	10	10	0.000846425	0.132	0.0141296	0.62	chr2:74726478-74727010
DMR_808	chr19	57741988	57742444	456	-2.45035	26.9539	211317	69949	69959	11	12	0.00156871	0.204	0.0139039	0.62	chr19:57741988-57742444
DMR_809	chr12	106976508	106976843	335	-2.44906	26.9397	101663	33210	33220	11	12	0.00157999	0.204	0.0139378	0.62	chr12:106976508-106976843
DMR_814	chr2	176947764	176949017	1253	-2.43189	26.7508	235575	76464	76474	11	11	0.00165899	0.208	0.0143779	0.62	chr2:176947764-176949017
DMR_817	chr8	63997977	63998868	891	-2.43003	26.7304	398146	126515	126525	11	14	0.00167028	0.212	0.0144908	0.62	chr8:63997977-63998868
DMR_907	chr8	102503892	102504859	967	-2.2405	26.886	402037	127799	127810	12	13	0.0028327	0.332	0.0140619	0.62	chr8:102503892-102504859
DMR_908	chr3	126113244	126114064	820	-2.23819	26.8583	289297	91581	91592	12	14	0.00286656	0.332	0.0141071	0.62	chr3:126113244-126114064
DMR_921	chr10	93392399	93393386	987	-2.06439	26.837	54272	16393	16405	13	14	0.00397255	0.368	0.0141522	0.62	chr10:93392399-93393386
DMR_945	chr6	127839822	127840755	933	-1.9086	26.7204	359337	116824	116837	14	14	0.00552997	0.408	0.0145134	0.62	chr6:127839822-127840755
DMR_706	chr4	186732926	186733590	664	2.66767	26.6767	318125	99825	99834	10	10	0.000925424	0.144	0.0146149	0.62	chr4:186732926-186733590
DMR_226	chr2	119916431	119916807	376	-3.7742	26.4194	229046	75022	75028	7	8	1.12857e-05	0.004	0.0151905	0.624	chr2:119916431-119916807
DMR_405	chr1	99126704	99127787	1083	-3.32673	26.6139	20987	6597	6604	8	10	9.02853e-05	0.02	0.0147955	0.624	chr1:99126704-99127787
DMR_406	chr1	91301204	91302117	913	-3.31673	26.5339	20027	6162	6169	8	8	9.02853e-05	0.02	0.0149986	0.624	chr1:91301204-91302117
DMR_526	chr2	17721431	17722329	898	-2.95425	26.5882	215033	70834	70842	9	10	0.000293427	0.056	0.0148519	0.624	chr2:17721431-17722329
DMR_538	chr5	68710808	68711519	711	-2.94788	26.531	326449	101653	101661	9	10	0.000304713	0.06	0.0150099	0.624	chr5:68710808-68711519
DMR_539	chr7	12443191	12443886	695	-2.94632	26.5168	369612	118923	118931	9	12	0.000327284	0.06	0.0150438	0.624	chr7:12443191-12443886
DMR_707	chr16	82044738	82045297	559	-2.66569	26.6569	162620	52395	52404	10	10	0.00093671	0.144	0.0146601	0.624	chr16:82044738-82045297
DMR_718	chr11	117667737	117668161	424	-2.66146	26.6146	82646	26552	26561	10	13	0.000947996	0.148	0.0147955	0.624	chr11:117667737-117668161
DMR_723	chr14	36002851	36003528	677	-2.64276	26.4276	121692	39045	39054	10	10	0.000993138	0.152	0.0151905	0.624	chr14:36002851-36003528
DMR_922	chr10	124220091	124221066	975	-2.20537	26.4644	59783	18245	18256	12	12	0.00328413	0.368	0.0151566	0.624	chr10:124220091-124221066
DMR_928	chr11	94134015	94135029	1014	-2.04383	26.5698	79649	25505	25517	13	13	0.00434498	0.376	0.0148971	0.624	chr11:94134015-94135029
[truncated: 395 more rows]

## Sheet: Table S4 DMCs by clinical varia
Variable	Categories (n)	Number of DMCs
Age	1–9 years (46) vs >10 years (7)	9
[truncated: 10 more rows]

## Sheet: Table S5 ETV6RUNX1 DMCs
CpG_ID	logFC	AveExpr	t	P.Value	adj.P.Val	B	ETV6_RUNX1_AVG	NOS_AVG	deltaBeta	CHR	MAPINFO	Strand	Type	gene	feature	cgi
[truncated: 7,054 more rows]

[truncated: 3 more sheets: Table S6 TCF3PBX1 DMCs , Table S7 Relapse-free survival , Table S8 Early Relapse DMCs]
